# Supplementary material for: Dosing Regimen of Aditoprim and Sulfamethoxazole Combination for the Glaesserella parasuis Containing Resistance and Virulence Genes
Source: Pharmaceutics. 2022 Sep 27;14(10):2058. doi: 10.3390/pharmaceutics14102058 (PMC9607282; doi:10.3390/pharmaceutics14102058)
Supplement: Supplementary file 1 [file pharmaceutics-14-02058-s001.zip]

Archive with 3 entries (3 files):
- Supplementary Table S2.pdf
- Supplementary Table S3.pdf
- Supplementary_gene_annotation_Table_S1.xlsx
