# Supplementary material for: Dosing Regimen of Aditoprim and Sulfamethoxazole Combination for the Glaesserella parasuis Containing Resistance and Virulence Genes
Source: Pharmaceutics. 2022 Sep 27;14(10):2058. doi: 10.3390/pharmaceutics14102058 (PMC9607282; doi:10.3390/pharmaceutics14102058)
Supplement: Supplementary file 1 [file pharmaceutics-14-02058-s001.zip › Supplementary_gene_annotation_Table_S1.xlsx]

## Sheet: Annotation
Gene_ID	swissprot	pfam	nr	trembl	cog	go	kegg
unitig_0|quiver_1	Chromosomal replication initiator protein DnaA OS=Haemophilus ducreyi (strain 35000HP / ATCC 700724) GN=dnaA PE=3 SV=1	Bac_DnaA_C	chromosomal replication initiation protein DnaA [[Haemophilus] parasuis]	Chromosomal replication initiator protein DnaA OS=Haemophilus parasuis GN=dnaA PE=3 SV=1	COG0593L Chromosomal replication initiation ATPase DnaA	GO:0005524(ATP binding); GO:0003688(DNA replication origin binding); GO:0006270(DNA replication initiation); GO:0006275(regulation of DNA replication); GO:0005737(cytoplasm)	-
unitig_0|quiver_2	Chromosomal replication initiator protein DnaA OS=Haemophilus ducreyi (strain 35000HP / ATCC 700724) GN=dnaA PE=3 SV=1	Bac_DnaA	chromosomal replication initiation protein DnaA [[Haemophilus] parasuis]	Chromosomal replication initiator protein DnaA OS=Haemophilus parasuis GN=dnaA PE=3 SV=1	COG0593L Chromosomal replication initiation ATPase DnaA	GO:0005524(ATP binding); GO:0003688(DNA replication origin binding); GO:0006270(DNA replication initiation); GO:0006275(regulation of DNA replication); GO:0005737(cytoplasm)	-
unitig_0|quiver_3	Chromosomal replication initiator protein DnaA OS=Haemophilus ducreyi (strain 35000HP / ATCC 700724) GN=dnaA PE=3 SV=1	Bac_DnaA	chromosomal replication initiation protein DnaA [[Haemophilus] parasuis]	Chromosomal replication initiator protein DnaA OS=Haemophilus parasuis str. Nagasaki GN=dnaA PE=3 SV=1	COG0593L Chromosomal replication initiation ATPase DnaA	GO:0005524(ATP binding); GO:0003688(DNA replication origin binding); GO:0006270(DNA replication initiation); GO:0006275(regulation of DNA replication); GO:0005737(cytoplasm)	dnaA; chromosomal replication initiator protein
unitig_0|quiver_4	Translocation and assembly module TamB OS=Salmonella typhimurium (strain SL1344) GN=tamB PE=3 SV=1	-	putative tubulin binding protein [Haemophilus parasuis ZJ0906]	Uncharacterized protein OS=Haemophilus parasuis 174 GN=HPS174_0223 PE=4 SV=1	COG2911U Autotransporter translocation and assembly factor TamB	GO:0009405(pathogenesis); GO:0016021(integral component of membrane); GO:0005886(plasma membrane)	-
unitig_0|quiver_5	-	-	DUF490 domain-containing protein [[Haemophilus] parasuis]	Putative tubulin binding protein OS=Haemophilus parasuis str. Nagasaki GN=HPNK_08453 PE=4 SV=1	COG2911U Autotransporter translocation and assembly factor TamB	-	-
unitig_0|quiver_6	-	-	DUF490 domain-containing protein [[Haemophilus] parasuis]	Putative tubulin binding protein OS=Haemophilus parasuis str. Nagasaki GN=HPNK_08453 PE=4 SV=1	COG2911U Autotransporter translocation and assembly factor TamB	-	-
unitig_0|quiver_7	Translocation and assembly module TamB OS=Haemophilus influenzae (strain ATCC 51907 / DSM 11121 / KW20 / Rd) GN=tamB PE=1 SV=1	TamB	hypothetical protein HPS174_0223 [Haemophilus parasuis 174]	Uncharacterized protein OS=Haemophilus parasuis 174 GN=HPS174_0223 PE=4 SV=1	COG2911U Autotransporter translocation and assembly factor TamB	GO:0009306(protein secretion); GO:0005887(integral component of plasma membrane)	tamB; translocation and assembly module TamB
unitig_0|quiver_8	Translocation and assembly module TamB OS=Haemophilus influenzae (strain ATCC 51907 / DSM 11121 / KW20 / Rd) GN=tamB PE=1 SV=1	TamB	DUF490 domain-containing protein [[Haemophilus] parasuis]	Uncharacterized protein OS=Haemophilus parasuis 174 GN=HPS174_0223 PE=4 SV=1	COG2911U Autotransporter translocation and assembly factor TamB	GO:0009306(protein secretion); GO:0005887(integral component of plasma membrane)	-
unitig_0|quiver_9	-	ToxN_toxin	abortive infection protein [[Haemophilus] parasuis]	Uncharacterized protein OS=Haemophilus parasuis GN=A4U84_00760 PE=4 SV=1	-	-	-
unitig_0|quiver_10	-	ToxN_toxin	abortive infection protein [[Haemophilus] parasuis]	Uncharacterized protein OS=Haemophilus parasuis GN=A4U84_00760 PE=4 SV=1	-	-	-
unitig_0|quiver_11	ATP-binding/permease protein CydD OS=Haemophilus influenzae (strain ATCC 51907 / DSM 11121 / KW20 / Rd) GN=cydD PE=3 SV=1	ABC_membrane	thiol reductant ABC exporter subunit CydD [[Haemophilus] parasuis]	Thiol reductant ABC exporter subunit CydD OS=Haemophilus parasuis GN=BLL93_01165 PE=4 SV=1	COG4988CO ABC-type transport system involved in cytochrome bd biosynthesis, ATPase and permease components	GO:0005524(ATP binding); GO:0034040(lipid-transporting ATPase activity); GO:0042883(cysteine transport); GO:0016021(integral component of membrane); GO:0005886(plasma membrane)	cydD; ATP-binding cassette, subfamily C, bacterial CydD
unitig_0|quiver_12	ATP-binding/permease protein CydD OS=Haemophilus influenzae (strain ATCC 51907 / DSM 11121 / KW20 / Rd) GN=cydD PE=3 SV=1	ABC_tran	thiol reductant ABC exporter subunit CydD [[Haemophilus] parasuis]	Thiol reductant ABC exporter, CydD subunit OS=Haemophilus parasuis 174 GN=cydD PE=4 SV=1	COG4988CO ABC-type transport system involved in cytochrome bd biosynthesis, ATPase and permease components	GO:0005524(ATP binding); GO:0034040(lipid-transporting ATPase activity); GO:0042883(cysteine transport); GO:0016021(integral component of membrane); GO:0005886(plasma membrane)	ABCC-BAC; ATP-binding cassette, subfamily C, bacterial
unitig_0|quiver_13	ATP-binding/permease protein CydC OS=Escherichia coli (strain K12) GN=cydC PE=3 SV=2	ABC_membrane	thiol reductant ABC exporter subunit CydC [[Haemophilus] parasuis]	Thiol reductant ABC exporter, CydC subunit OS=Haemophilus parasuis 174 GN=cydC PE=4 SV=1	COG4987CO ABC-type transport system involved in cytochrome bd biosynthesis, fused ATPase and permease components	GO:0005524(ATP binding); GO:0016887(ATPase activity); GO:0042626(ATPase activity, coupled to transmembrane movement of substances); GO:0045454(cell redox homeostasis); GO:0043190(ATP-binding cassette (ABC) transporter complex); GO:0016021(integral component of membrane); GO:0005887(integral component of plasma membrane)	-
unitig_0|quiver_14	ATP-binding/permease protein CydC OS=Haemophilus influenzae (strain ATCC 51907 / DSM 11121 / KW20 / Rd) GN=cydC PE=3 SV=1	ABC_membrane	thiol reductant ABC exporter subunit CydC [[Haemophilus] parasuis]	ABC transporter, CydDC cysteine exporter (CydDC-E) family, permease/ATP-binding protein CydC OS=Haemophilus parasuis D74 GN=HPSD74_0248 PE=4 SV=1	COG4987CO ABC-type transport system involved in cytochrome bd biosynthesis, fused ATPase and permease components	GO:0005524(ATP binding); GO:0042626(ATPase activity, coupled to transmembrane movement of substances); GO:0045454(cell redox homeostasis); GO:0016021(integral component of membrane); GO:0005886(plasma membrane)	cydC; ATP-binding cassette, subfamily C, bacterial CydC
unitig_0|quiver_15	8-oxo-dGTP diphosphatase OS=Haemophilus influenzae (strain ATCC 51907 / DSM 11121 / KW20 / Rd) GN=mutT PE=3 SV=1	NUDIX	nucleoside triphosphate pyrophosphohydrolase [[Haemophilus] parasuis]	8-oxo-dGTP diphosphatase OS=Haemophilus parasuis GN=mutT PE=3 SV=1	COG0494V 8-oxo-dGTP pyrophosphatase MutT and related house-cleaning NTP pyrophosphohydrolases, NUDIX family	GO:0008413(8-oxo-7,8-dihydroguanosine triphosphate pyrophosphatase activity); GO:0046872(metal ion binding); GO:0006281(DNA repair); GO:0006260(DNA replication)	mutT, NUDT15, MTH2; 8-oxo-dGTP diphosphatase [EC:3.6.1.55]
unitig_0|quiver_16	Protein translocase subunit SecA OS=Haemophilus parasuis serovar 5 (strain SH0165) GN=secA PE=3 SV=1	SecA_DEAD	preprotein translocase subunit SecA [[Haemophilus] parasuis]	Protein translocase subunit SecA OS=Haemophilus parasuis D74 GN=secA PE=3 SV=1	COG0653U Preprotein translocase subunit SecA (ATPase, RNA helicase)	GO:0005524(ATP binding); GO:0046872(metal ion binding); GO:0017038(protein import); GO:0006605(protein targeting); GO:0005737(cytoplasm); GO:0005886(plasma membrane)	secA; preprotein translocase subunit SecA [EC:7.4.2.8]
unitig_0|quiver_17	-	DUF2547	maltose ABC transporter substrate-binding protein [[Haemophilus] parasuis]	Sugar ABC transporter substrate-binding protein OS=Haemophilus parasuis GN=A4U84_00735 PE=4 SV=1	-	-	-
unitig_0|quiver_18	-	DUF721	hypothetical protein [[Haemophilus] parasuis]	Uncharacterized protein OS=Haemophilus parasuis HPS10 GN=HPS10_11065 PE=4 SV=1	COG4701S Uncharacterized protein	-	-
unitig_0|quiver_19	-	NlpE	copper homeostasis protein [[Haemophilus] parasuis]	Uncharacterized protein OS=Haemophilus parasuis 174 GN=HPS174_0231 PE=4 SV=1	COG3015MV Uncharacterized lipoprotein NlpE involved in copper resistance	-	-
unitig_0|quiver_20	2-amino-4-hydroxy-6-hydroxymethyldihydropteridine pyrophosphokinase OS=Haemophilus influenzae (strain ATCC 51907 / DSM 11121 / KW20 / Rd) GN=folK PE=1 SV=1	HPPK	2-amino-4-hydroxy-6-hydroxymethyldihydropteridine diphosphokinase [[Haemophilus] parasuis]	2-amino-4-hydroxy-6-hydroxymethyldihydropteridine diphosphokinase OS=Haemophilus parasuis GN=folK PE=4 SV=1	COG0801H 7,8-dihydro-6-hydroxymethylpterin-pyrophosphokinase	GO:0003848(2-amino-4-hydroxy-6-hydroxymethyldihydropteridine diphosphokinase activity); GO:0005524(ATP binding); GO:0016301(kinase activity); GO:0046656(folic acid biosynthetic process); GO:0046654(tetrahydrofolate biosynthetic process)	folK; 2-amino-4-hydroxy-6-hydroxymethyldihydropteridine diphosphokinase [EC:2.7.6.3]
unitig_0|quiver_21	Poly(A) polymerase I OS=Haemophilus influenzae (strain ATCC 51907 / DSM 11121 / KW20 / Rd) GN=pcnB PE=3 SV=1	PolyA_pol	polynucleotide adenylyltransferase PcnB [[Haemophilus] parasuis]	Poly(A) polymerase I OS=Haemophilus parasuis 174 GN=pcnB PE=3 SV=1	COG0617J tRNA nucleotidyltransferase/poly(A) polymerase	GO:0005524(ATP binding); GO:0004652(polynucleotide adenylyltransferase activity); GO:0003723(RNA binding); GO:0006378(mRNA polyadenylation); GO:0006351(transcription, DNA-templated)	pcnB; poly(A) polymerase [EC:2.7.7.19]
unitig_0|quiver_22	RNA polymerase-binding transcription factor DksA OS=Haemophilus influenzae (strain ATCC 51907 / DSM 11121 / KW20 / Rd) GN=dksA PE=3 SV=1	zf-dskA_traR	RNA polymerase-binding protein DksA [[Haemophilus] parasuis]	RNA polymerase-binding transcription factor DksA OS=Haemophilus parasuis GN=dksA PE=3 SV=1	COG1734J RNA polymerase-binding transcription factor DksA	GO:0008270(zinc ion binding); GO:0005737(cytoplasm)	dksA; DnaK suppressor protein
unitig_0|quiver_23	4-alpha-glucanotransferase OS=Escherichia coli (strain K12) GN=malQ PE=1 SV=2	Glyco_hydro_77	4-alpha-glucanotransferase [[Haemophilus] parasuis]	4-alpha-glucanotransferase OS=Haemophilus parasuis GN=A4U84_00700 PE=3 SV=1	COG1640G 4-alpha-glucanotransferase	GO:0004134(4-alpha-glucanotransferase activity); GO:0000025(maltose catabolic process); GO:0005829(cytosol)	malQ; 4-alpha-glucanotransferase [EC:2.4.1.25]
unitig_0|quiver_24	Maltose transport system permease protein MalG OS=Salmonella typhi GN=malG PE=3 SV=1	BPD_transp_1	MULTISPECIES: maltose transporter permease [Pasteurellaceae]	Maltose transport system permease protein malG OS=Haemophilus parasuis GN=malG PE=3 SV=1	COG3833G ABC-type maltose transport system, permease component	GO:0008643(carbohydrate transport); GO:0055085(transmembrane transport); GO:0016021(integral component of membrane); GO:0005886(plasma membrane)	malG; maltose/maltodextrin transport system permease protein
unitig_0|quiver_25	Maltose transport system permease protein MalF OS=Escherichia coli O6:H1 (strain CFT073 / ATCC 700928 / UPEC) GN=malF PE=3 SV=1	BPD_transp_1	binding--dependent transport system inner membrane component family protein [Haemophilus parasuis SW140]	Maltose transporter membrane protein OS=Haemophilus parasuis HPS10 GN=malF PE=3 SV=1	COG1175G ABC-type sugar transport system, permease component	GO:0008643(carbohydrate transport); GO:0055085(transmembrane transport); GO:0043190(ATP-binding cassette (ABC) transporter complex)	malF; maltose/maltodextrin transport system permease protein
unitig_0|quiver_26	Maltose transport system permease protein MalF OS=Salmonella typhi GN=malF PE=3 SV=1	-	maltose ABC transporter permease MalF [[Haemophilus] parasuis]	MalF OS=Haemophilus parasuis D74 GN=HPSD74_0259 PE=3 SV=1	COG1175G ABC-type sugar transport system, permease component	GO:0008643(carbohydrate transport); GO:0055085(transmembrane transport); GO:0043190(ATP-binding cassette (ABC) transporter complex)	-
unitig_0|quiver_27	Maltose-binding periplasmic protein OS=Salmonella typhimurium (strain LT2 / SGSC1412 / ATCC 700720) GN=malE PE=1 SV=2	SBP_bac_8	maltose ABC transporter substrate-binding protein MalE [[Haemophilus] parasuis]	MalE OS=Haemophilus parasuis SW114 GN=HPSSW114_0093 PE=4 SV=1	COG2182G Maltose-binding periplasmic protein MalE	GO:0015144(carbohydrate transmembrane transporter activity); GO:0042597(periplasmic space)	malE; maltose/maltodextrin transport system substrate-binding protein
unitig_0|quiver_28	Maltose/maltodextrin import ATP-binding protein MalK OS=Mannheimia succiniciproducens (strain MBEL55E) GN=malK PE=3 SV=1	ABC_tran	maltose/maltodextrin import ATP-binding protein MalK [[Haemophilus] parasuis]	Maltose/maltodextrin import ATP-binding protein MalK OS=Haemophilus parasuis GN=malK PE=3 SV=1	COG3842E ABC-type Fe3+/spermidine/putrescine transport systems, ATPase components	GO:0005524(ATP binding); GO:0015423(maltose-transporting ATPase activity); GO:0043190(ATP-binding cassette (ABC) transporter complex)	malK, mtlK, thuK; multiple sugar transport system ATP-binding protein [EC:3.6.3.-]
unitig_0|quiver_29	Oxygen-independent coproporphyrinogen-III oxidase-like protein HI_0463 OS=Haemophilus influenzae (strain ATCC 51907 / DSM 11121 / KW20 / Rd) GN=HI_0463 PE=3 SV=1	Radical_SAM	YggW family oxidoreductase [[Haemophilus] parasuis]	YggW family oxidoreductase OS=Haemophilus parasuis GN=A4U84_00675 PE=4 SV=1	COG0635H Coproporphyrinogen III oxidase or related Fe-S oxidoreductase	GO:0051539(4 iron, 4 sulfur cluster binding); GO:0004109(coproporphyrinogen oxidase activity); GO:0046872(metal ion binding); GO:0006779(porphyrin-containing compound biosynthetic process); GO:0006782(protoporphyrinogen IX biosynthetic process); GO:0005737(cytoplasm)	-
unitig_0|quiver_30	-	DUF1439	hypothetical protein [[Haemophilus] parasuis]	Putative lipoprotein yceB OS=Haemophilus parasuis GN=yceB PE=4 SV=1	-	-	-
unitig_0|quiver_31	-	DUF1439	hypothetical protein [[Haemophilus] parasuis]	Putative lipoprotein yceB OS=Haemophilus parasuis GN=yceB PE=4 SV=1	-	-	-
unitig_0|quiver_32	-	-	-	-	-	-	-
unitig_0|quiver_33	Outer-membrane lipoprotein carrier protein OS=Haemophilus parasuis serovar 5 (strain SH0165) GN=lolA PE=3 SV=1	LolA	outer membrane lipoprotein carrier protein LolA [[Haemophilus] parasuis]	Outer-membrane lipoprotein carrier protein OS=Haemophilus parasuis HPS10 GN=lolA PE=3 SV=1	COG2834M Outer membrane lipoprotein-sorting protein	GO:0042954(lipoprotein transporter activity); GO:0042597(periplasmic space)	lolA; outer membrane lipoprotein carrier protein
unitig_0|quiver_34	Trp operon repressor homolog OS=Pasteurella multocida (strain Pm70) GN=trpR PE=3 SV=1	Trp_repressor	Trp operon repressor [[Haemophilus] parasuis]	Trp operon repressor homolog OS=Haemophilus parasuis GN=trpR PE=3 SV=1	COG2973K Trp operon repressor	GO:0003700(transcription factor activity, sequence-specific DNA binding); GO:0043565(sequence-specific DNA binding); GO:0006351(transcription, DNA-templated); GO:0005737(cytoplasm)	trpR; TrpR family transcriptional regulator, trp operon repressor
unitig_0|quiver_35	Biosynthetic peptidoglycan transglycosylase OS=Mannheimia succiniciproducens (strain MBEL55E) GN=mtgA PE=3 SV=1	Transgly	monofunctional biosynthetic peptidoglycan transglycosylase [[Haemophilus] parasuis]	Biosynthetic peptidoglycan transglycosylase OS=Haemophilus parasuis GN=mtgA PE=3 SV=1	COG0744M Membrane carboxypeptidase (penicillin-binding protein)	GO:0008955(peptidoglycan glycosyltransferase activity); GO:0016763(transferase activity, transferring pentosyl groups); GO:0071555(cell wall organization); GO:0009252(peptidoglycan biosynthetic process); GO:0008360(regulation of cell shape); GO:0016021(integral component of membrane); GO:0009274(peptidoglycan-based cell wall); GO:0005886(plasma membrane)	mtgA; monofunctional glycosyltransferase [EC:2.4.1.129]
unitig_0|quiver_36	-	CMD	alkylhydroperoxidase [[Haemophilus] parasuis]	Alkyl hydroperoxide reductase AhpD OS=Haemophilus parasuis 174 GN=HPS174_0246 PE=3 SV=1	COG2128P Alkylhydroperoxidase family enzyme, contains CxxC motif	-	-
unitig_0|quiver_37	Probable alpha-L-glutamate ligase OS=Haemophilus ducreyi (strain 35000HP / ATCC 700724) GN=rimK PE=3 SV=1	RimK	alpha-L-glutamate ligase RimK family protein [[Haemophilus] parasuis]	Alpha-L-glutamate ligase, RimK family protein OS=Haemophilus parasuis 174 GN=HPS174_0247 PE=3 SV=1	COG0189HJ Glutathione synthase/RimK-type ligase, ATP-grasp superfamily	GO:0005524(ATP binding); GO:0016874(ligase activity); GO:0046872(metal ion binding); GO:0006464(cellular protein modification process); GO:0006412(translation)	rimK; ribosomal protein S6--L-glutamate ligase [EC:6.3.2.-]
unitig_0|quiver_38	Chromosome partition protein MukF OS=Haemophilus parasuis serovar 5 (strain SH0165) GN=mukF PE=3 SV=1	MukF_C	chromosome partition protein MukF [[Haemophilus] parasuis]	Chromosome partition protein MukF OS=Haemophilus parasuis 29755 GN=mukF PE=3 SV=1	COG3006D Chromosome condensin MukBEF complex, kleisin-like MukF subunit	GO:0005509(calcium ion binding); GO:0007049(cell cycle); GO:0051301(cell division); GO:0030261(chromosome condensation); GO:0007059(chromosome segregation); GO:0006260(DNA replication); GO:0005737(cytoplasm); GO:0009295(nucleoid)	mukF; chromosome partition protein MukF
unitig_0|quiver_39	Chromosome partition protein MukE OS=Haemophilus ducreyi (strain 35000HP / ATCC 700724) GN=mukE PE=1 SV=1	MukE	chromosome partitioning protein MukE [[Haemophilus] parasuis]	Chromosome partition protein mukE OS=Haemophilus parasuis 174 GN=mukE PE=4 SV=1	COG3095D Chromosome condensin MukBEF, MukE localization factor	GO:0007049(cell cycle); GO:0051301(cell division); GO:0030261(chromosome condensation); GO:0007059(chromosome segregation); GO:0005737(cytoplasm); GO:0009295(nucleoid)	mukE; chromosome partition protein MukE
unitig_0|quiver_40	-	-	hypothetical protein [[Haemophilus] parasuis]	Uncharacterized protein OS=Haemophilus parasuis 174 GN=HPS174_0250 PE=4 SV=1	-	-	-
unitig_0|quiver_41	Toxin PezT OS=Streptococcus pneumoniae serotype 4 (strain ATCC BAA-334 / TIGR4) GN=pezT PE=1 SV=1	Zeta_toxin	zeta toxin family protein [[Haemophilus] parasuis]	Zeta toxin OS=Haemophilus parasuis GN=BLL93_01335 PE=4 SV=1	COG0542O ATP-dependent Clp protease ATP-binding subunit ClpA	GO:0005524(ATP binding); GO:0016301(kinase activity); GO:0009405(pathogenesis)	-
unitig_0|quiver_42	Chromosome partition protein MukB OS=Haemophilus parasuis serovar 5 (strain SH0165) GN=mukB PE=3 SV=1	MukB	chromosome partition protein MukB [[Haemophilus] parasuis]	Chromosome partition protein MukB OS=Haemophilus parasuis GN=mukB PE=3 SV=1	COG3096D Chromosome condensin MukBEF, ATPase and DNA-binding subunit MukB [Escherichia coli str. K-12 substr. MG1655	GO:0005524(ATP binding); GO:0003677(DNA binding); GO:0007049(cell cycle); GO:0051301(cell division); GO:0030261(chromosome condensation); GO:0007059(chromosome segregation); GO:0005737(cytoplasm); GO:0009295(nucleoid)	mukB; chromosome partition protein MukB
unitig_0|quiver_43	Chromosome partition protein MukB OS=Haemophilus parasuis serovar 5 (strain SH0165) GN=mukB PE=3 SV=1	SbcCD_C	cell division protein MukB [Haemophilus parasuis ZJ0906]	Chromosome partition protein MukB OS=Haemophilus parasuis str. Nagasaki GN=mukB PE=3 SV=1	COG3096D Chromosome condensin MukBEF, ATPase and DNA-binding subunit MukB [Escherichia coli str. K-12 substr. MG1655	GO:0005524(ATP binding); GO:0003677(DNA binding); GO:0007049(cell cycle); GO:0051301(cell division); GO:0030261(chromosome condensation); GO:0007059(chromosome segregation); GO:0005737(cytoplasm); GO:0009295(nucleoid)	-
unitig_0|quiver_44	Multifunctional CCA protein OS=Actinobacillus pleuropneumoniae serotype 5b (strain L20) GN=cca PE=3 SV=1	HD	multifunctional CCA tRNA nucleotidyl transferase/2'3'-cyclic phosphodiesterase/2'nucleotidase/phosphatase [[Haemophilus] parasuis]	Multifunctional CCA protein OS=Haemophilus parasuis GN=cca PE=3 SV=1	COG0617J tRNA nucleotidyltransferase/poly(A) polymerase	GO:0005524(ATP binding); GO:0052929(ATP:3'-cytidine-cytidine-tRNA adenylyltransferase activity); GO:0052928(CTP:3'-cytidine-tRNA cytidylyltransferase activity); GO:0052927(CTP:tRNA cytidylyltransferase activity); GO:0016787(hydrolase activity); GO:0046872(metal ion binding); GO:0003723(RNA binding); GO:0042245(RNA repair); GO:0001680(tRNA 3'-terminal CCA addition)	cca; tRNA nucleotidyltransferase (CCA-adding enzyme) [EC:2.7.7.72 3.1.3.- 3.1.4.-]
unitig_0|quiver_45	Multifunctional CCA protein OS=Actinobacillus pleuropneumoniae serotype 5b (strain L20) GN=cca PE=3 SV=1	PolyA_pol	multifunctional CCA tRNA nucleotidyl transferase/2'3'-cyclic phosphodiesterase/2'nucleotidase/phosphatase [[Haemophilus] parasuis]	Multifunctional CCA protein OS=Haemophilus parasuis GN=cca PE=3 SV=1	COG0617J tRNA nucleotidyltransferase/poly(A) polymerase	GO:0005524(ATP binding); GO:0052929(ATP:3'-cytidine-cytidine-tRNA adenylyltransferase activity); GO:0052928(CTP:3'-cytidine-tRNA cytidylyltransferase activity); GO:0052927(CTP:tRNA cytidylyltransferase activity); GO:0016787(hydrolase activity); GO:0046872(metal ion binding); GO:0003723(RNA binding); GO:0042245(RNA repair); GO:0001680(tRNA 3'-terminal CCA addition)	-
unitig_0|quiver_46	Putative NAD(P)H nitroreductase SH0546 OS=Staphylococcus haemolyticus (strain JCSC1435) GN=SH0546 PE=3 SV=1	Nitroreductase	NAD(P)H-dependent oxidoreductase [[Haemophilus] parasuis]	NAD(P)H-dependent oxidoreductase OS=Haemophilus parasuis GN=A4U84_00610 PE=4 SV=1	COG0778C Nitroreductase	GO:0016491(oxidoreductase activity)	-
unitig_0|quiver_47	Putative NAD(P)H nitroreductase SE_2073 OS=Staphylococcus epidermidis (strain ATCC 12228) GN=SE_2073 PE=3 SV=1	Nitroreductase	NAD(P)H-dependent oxidoreductase [[Haemophilus] parasuis]	NAD(P)H-dependent oxidoreductase OS=Haemophilus parasuis GN=A4U84_00610 PE=4 SV=1	COG0778C Nitroreductase	GO:0016491(oxidoreductase activity)	-
unitig_0|quiver_48	UPF0381 protein HI_0636 OS=Haemophilus influenzae (strain ATCC 51907 / DSM 11121 / KW20 / Rd) GN=HI_0636 PE=3 SV=1	DUF406	hypothetical protein [[Haemophilus] parasuis]	Uncharacterized protein OS=Haemophilus parasuis 174 GN=HPS174_0255 PE=4 SV=1	COG3691S Uncharacterized conserved protein YfcZ, UPF0381/DUF406 family	-	-
unitig_0|quiver_49	Lysine-sensitive aspartokinase 3 OS=Escherichia coli (strain K12) GN=lysC PE=1 SV=2	AA_kinase	aspartate kinase [Haemophilus parasuis 29755]	Aspartokinase OS=Haemophilus parasuis 29755 GN=lysC_1 PE=3 SV=1	COG0527E Aspartokinase	GO:0004072(aspartate kinase activity); GO:0005524(ATP binding); GO:0009089(lysine biosynthetic process via diaminopimelate); GO:0005829(cytosol)	lysC; aspartate kinase [EC:2.7.2.4]
unitig_0|quiver_50	Lysine-sensitive aspartokinase 3 OS=Escherichia coli (strain K12) GN=lysC PE=1 SV=2	AA_kinase	amino acid kinase family protein [Haemophilus parasuis str. Nagasaki]	Aspartate kinase OS=Haemophilus parasuis 29755 GN=lysC_2 PE=4 SV=1	COG0527E Aspartokinase	GO:0004072(aspartate kinase activity); GO:0005524(ATP binding); GO:0009089(lysine biosynthetic process via diaminopimelate); GO:0005829(cytosol)	-
unitig_0|quiver_51	-	-	hypothetical protein HAPS_0267 [Haemophilus parasuis SH0165]	Uncharacterized protein OS=Haemophilus parasuis serovar 5 (strain SH0165) GN=HAPS_0267 PE=4 SV=1	-	-	-
unitig_0|quiver_52	-	-	toxin [[Haemophilus] parasuis]	Cytolethal distending toxin C OS=Haemophilus parasuis GN=cdtC PE=4 SV=1	-	-	-
unitig_0|quiver_53	-	Exo_endo_phos	cytolethal distending toxin subunit CdtB [[Haemophilus] parasuis]	Cytolethal distending toxin protein B OS=Haemophilus parasuis 174 GN=HPS174_0164 PE=4 SV=1	-	-	-
unitig_0|quiver_54	-	Exo_endo_phos	cytolethal distending toxin B [[Haemophilus] parasuis]	Cytolethal distending toxin B OS=Haemophilus parasuis GN=cdtB PE=4 SV=1	-	-	-
unitig_0|quiver_55	Cytolethal distending toxin subunit B homolog OS=Salmonella typhi GN=cdtB PE=1 SV=1	Exo_endo_phos	cytolethal distending toxin subunit CdtB [[Haemophilus] parasuis]	Cytolethal distending toxin subunit CdtB OS=Haemophilus parasuis str. Nagasaki GN=HPNK_08658 PE=4 SV=1	-	GO:0004519(endonuclease activity); GO:0090729(toxin activity); GO:0005576(extracellular region)	-
unitig_0|quiver_56	Cytolethal distending toxin subunit A OS=Haemophilus ducreyi (strain 35000HP / ATCC 700724) GN=cdtA PE=1 SV=1	CDtoxinA	toxin [[Haemophilus] parasuis]	Cytolethal distending toxin subunit A OS=Haemophilus parasuis GN=cdtA PE=4 SV=1	-	GO:0030246(carbohydrate binding); GO:0090729(toxin activity); GO:0009279(cell outer membrane)	-
unitig_0|quiver_57	Glutamine--tRNA ligase OS=Haemophilus influenzae (strain 86-028NP) GN=glnS PE=3 SV=1	tRNA-synt_1c	glutamate--tRNA ligase [Haemophilus parasuis ST4-2]	Glutamine--tRNA ligase OS=Haemophilus parasuis SW114 GN=glnS PE=3 SV=1	COG0008J Glutamyl- or glutaminyl-tRNA synthetase	GO:0005524(ATP binding); GO:0004819(glutamine-tRNA ligase activity); GO:0006425(glutaminyl-tRNA aminoacylation); GO:0005737(cytoplasm)	QARS, glnS; glutaminyl-tRNA synthetase [EC:6.1.1.18]
unitig_0|quiver_58	Fructose-1,6-bisphosphatase class 2 OS=Haemophilus influenzae (strain ATCC 51907 / DSM 11121 / KW20 / Rd) GN=glpX PE=3 SV=1	FBPase_glpX	fructose-bisphosphatase class II [[Haemophilus] parasuis]	Fructose-1,6-bisphosphatase OS=Haemophilus parasuis GN=glpX PE=3 SV=1	COG1494G Fructose-1,6-bisphosphatase/sedoheptulose 1,7-bisphosphatase or related protein	GO:0042132(fructose 1,6-bisphosphate 1-phosphatase activity); GO:0046872(metal ion binding); GO:0030388(fructose 1,6-bisphosphate metabolic process); GO:0006094(gluconeogenesis); GO:0006071(glycerol metabolic process); GO:0005829(cytosol)	glpX; fructose-1,6-bisphosphatase II [EC:3.1.3.11]
unitig_0|quiver_59	Fructose-1,6-bisphosphatase class 2 OS=Haemophilus influenzae (strain ATCC 51907 / DSM 11121 / KW20 / Rd) GN=glpX PE=3 SV=1	FBPase_glpX	fructose-bisphosphatase class II [[Haemophilus] parasuis]	Fructose-1,6-bisphosphatase OS=Haemophilus parasuis GN=glpX PE=3 SV=1	COG1494G Fructose-1,6-bisphosphatase/sedoheptulose 1,7-bisphosphatase or related protein	GO:0042132(fructose 1,6-bisphosphate 1-phosphatase activity); GO:0046872(metal ion binding); GO:0030388(fructose 1,6-bisphosphate metabolic process); GO:0006094(gluconeogenesis); GO:0006071(glycerol metabolic process); GO:0005829(cytosol)	-
unitig_0|quiver_60	Fructose-1,6-bisphosphatase class 2 OS=Haemophilus influenzae (strain ATCC 51907 / DSM 11121 / KW20 / Rd) GN=glpX PE=3 SV=1	FBPase_glpX	fructose-bisphosphatase class II [[Haemophilus] parasuis]	Fructose-1,6-bisphosphatase OS=Haemophilus parasuis GN=glpX PE=3 SV=1	COG1494G Fructose-1,6-bisphosphatase/sedoheptulose 1,7-bisphosphatase or related protein	GO:0042132(fructose 1,6-bisphosphate 1-phosphatase activity); GO:0046872(metal ion binding); GO:0030388(fructose 1,6-bisphosphate metabolic process); GO:0006094(gluconeogenesis); GO:0006071(glycerol metabolic process); GO:0005829(cytosol)	-
unitig_0|quiver_61	Single-stranded-DNA-specific exonuclease RecJ OS=Haemophilus influenzae (strain ATCC 51907 / DSM 11121 / KW20 / Rd) GN=recJ PE=3 SV=1	DHH	single-stranded-DNA-specific exonuclease RecJ [[Haemophilus] parasuis]	Single-stranded-DNA-specific exonuclease RecJ OS=Haemophilus parasuis GN=A4U84_00570 PE=4 SV=1	COG0608L Single-stranded DNA-specific exonuclease, DHH superfamily, may be involved in archaeal DNA replication intiation	GO:0008409(5'-3' exonuclease activity); GO:0003676(nucleic acid binding); GO:0006310(DNA recombination); GO:0006281(DNA repair)	recJ; single-stranded-DNA-specific exonuclease [EC:3.1.-.-]
unitig_0|quiver_62	Single-stranded-DNA-specific exonuclease RecJ OS=Haemophilus influenzae (strain ATCC 51907 / DSM 11121 / KW20 / Rd) GN=recJ PE=3 SV=1	-	single-stranded-DNA-specific exonuclease RecJ [[Haemophilus] parasuis]	Single-stranded-DNA-specific exonuclease RecJ OS=Haemophilus parasuis str. Nagasaki GN=HPNK_08678 PE=4 SV=1	COG0608L Single-stranded DNA-specific exonuclease, DHH superfamily, may be involved in archaeal DNA replication intiation	GO:0008409(5'-3' exonuclease activity); GO:0003676(nucleic acid binding); GO:0006310(DNA recombination); GO:0006281(DNA repair)	-
unitig_0|quiver_63	Outer membrane protein P5 OS=Haemophilus influenzae GN=ompA PE=1 SV=1	OmpA	smpA / OmlA family protein [[Haemophilus] parasuis]	Plastocyanin OS=Haemophilus parasuis GN=A4U84_00565 PE=3 SV=1	COG2885M Outer membrane protein OmpA and related peptidoglycan-associated (lipo)proteins;COG2913M Outer membrane protein assembly factor BamE, lipoprotein component of the BamABCDE complex	GO:0015288(porin activity); GO:0005198(structural molecule activity); GO:0006811(ion transport); GO:0009279(cell outer membrane); GO:0046930(pore complex)	-
unitig_0|quiver_64	Pyridoxal phosphate phosphatase YbhA OS=Escherichia coli (strain K12) GN=ybhA PE=1 SV=3	Hydrolase_3	pyridoxal phosphatase [[Haemophilus] parasuis]	Cof-like hydrolase family protein OS=Haemophilus parasuis SW114 GN=HPSSW114_0120 PE=4 SV=1	COG0561HR Hydroxymethylpyrimidine pyrophosphatase and other HAD family phosphatases	GO:0000287(magnesium ion binding); GO:0016791(phosphatase activity); GO:0016773(phosphotransferase activity, alcohol group as acceptor); GO:0033883(pyridoxal phosphatase activity); GO:0050308(sugar-phosphatase activity); GO:0005829(cytosol)	-
unitig_0|quiver_65	-	Acetyltransf_4	phosphinothricin acetyltransferase YwnH [[Haemophilus] parasuis]	Putative phosphinothricin acetyltransferase YwnH OS=Haemophilus parasuis 174 GN=ywnH PE=4 SV=1	COG1247E L-amino acid N-acyltransferase YncA	-	-
unitig_0|quiver_66	4-hydroxy-tetrahydrodipicolinate synthase OS=Actinobacillus pleuropneumoniae serotype 5b (strain L20) GN=dapA PE=3 SV=1	DHDPS	4-hydroxy-tetrahydrodipicolinate synthase [[Haemophilus] parasuis]	4-hydroxy-tetrahydrodipicolinate synthase OS=Haemophilus parasuis 174 GN=dapA PE=3 SV=1	COG0329EM Dihydrodipicolinate synthase/N-acetylneuraminate lyase	GO:0008840(4-hydroxy-tetrahydrodipicolinate synthase); GO:0019877(diaminopimelate biosynthetic process); GO:0009089(lysine biosynthetic process via diaminopimelate); GO:0005737(cytoplasm)	dapA; 4-hydroxy-tetrahydrodipicolinate synthase [EC:4.3.3.7]
unitig_0|quiver_67	Lysine--tRNA ligase OS=Actinobacillus pleuropneumoniae serotype 5b (strain L20) GN=lysS PE=3 SV=1	tRNA-synt_2	lysine--tRNA ligase [[Haemophilus] parasuis]	Lysine--tRNA ligase OS=Haemophilus parasuis GN=lysU PE=3 SV=1	COG1190J Lysyl-tRNA synthetase (class II)	GO:0005524(ATP binding); GO:0004824(lysine-tRNA ligase activity); GO:0046872(metal ion binding); GO:0003676(nucleic acid binding); GO:0006430(lysyl-tRNA aminoacylation); GO:0005737(cytoplasm)	KARS, lysS; lysyl-tRNA synthetase, class II [EC:6.1.1.6]
unitig_0|quiver_68	-	RelE	helix-turn-helix domain protein [Haemophilus parasuis H465]	Helix-turn-helix domain protein OS=Haemophilus parasuis SW114 GN=HPSSW114_0124 PE=4 SV=1	COG4737S Uncharacterized protein	-	-
unitig_0|quiver_69	-	MqsA_antitoxin	transcriptional regulator [[Haemophilus] parasuis]	Helix-turn-helix family protein OS=Haemophilus parasuis 174 GN=HPS174_0271 PE=4 SV=1	COG2944K DNA-binding transcriptional regulator YiaG, XRE-type HTH domain	-	-
unitig_0|quiver_70	UPF0246 protein HAPS_0280 OS=Haemophilus parasuis serovar 5 (strain SH0165) GN=HAPS_0280 PE=3 SV=1	H2O2_YaaD	peroxide stress protein YaaA [[Haemophilus] parasuis]	UPF0246 protein HPNK_08708 OS=Haemophilus parasuis str. Nagasaki GN=HPNK_08708 PE=3 SV=1	COG3022P Cytoplasmic iron level regulating protein YaaA, DUF328/UPF0246 family	-	K09861; uncharacterized protein
unitig_0|quiver_71	30S ribosomal protein S2 OS=Haemophilus parasuis serovar 5 (strain SH0165) GN=rpsB PE=3 SV=1	Ribosomal_S2	30S ribosomal protein S2 [[Haemophilus] parasuis]	30S ribosomal protein S2 OS=Haemophilus parasuis 174 GN=rpsB PE=3 SV=1	COG0052J Ribosomal protein S2	GO:0003735(structural constituent of ribosome); GO:0006412(translation); GO:0015935(small ribosomal subunit)	RP-S2, MRPS2, rpsB; small subunit ribosomal protein S2
unitig_0|quiver_72	Elongation factor Ts OS=Haemophilus parasuis serovar 5 (strain SH0165) GN=tsf PE=3 SV=1	EF_TS	elongation factor Ts [[Haemophilus] parasuis]	Elongation factor Ts OS=Haemophilus parasuis GN=tsf PE=3 SV=1	COG0264J Translation elongation factor EF-Ts	GO:0003746(translation elongation factor activity); GO:0005737(cytoplasm)	tsf, TSFM; elongation factor Ts
unitig_0|quiver_73	Sulfur carrier protein FdhD OS=Pasteurella multocida (strain Pm70) GN=fdhD PE=3 SV=1	FdhD-NarQ	sulfurtransferase FdhD [[Haemophilus] parasuis]	Sulfur carrier protein FdhD OS=Haemophilus parasuis 174 GN=fdhD PE=3 SV=1	COG1526C Formate dehydrogenase assembly factor FdhD	GO:0016783(sulfurtransferase activity); GO:0006777(Mo-molybdopterin cofactor biosynthetic process); GO:0005737(cytoplasm)	fdhD; FdhD protein
unitig_0|quiver_74	Sulfur carrier protein FdhD OS=Pasteurella multocida (strain Pm70) GN=fdhD PE=3 SV=1	-	sulfurtransferase FdhD [[Haemophilus] parasuis]	Sulfur carrier protein FdhD OS=Haemophilus parasuis 174 GN=fdhD PE=3 SV=1	COG1526C Formate dehydrogenase assembly factor FdhD	GO:0016783(sulfurtransferase activity); GO:0006777(Mo-molybdopterin cofactor biosynthetic process); GO:0005737(cytoplasm)	-
unitig_0|quiver_75	Formate dehydrogenase-O major subunit OS=Escherichia coli (strain K12) GN=fdoG PE=1 SV=5	Molybdop_Fe4S4	transcriptional formate dehydrogenase alpha major subunit [[Haemophilus] parasuis]	Molybdopterin oxidoreductase Fe4S4 domain protein OS=Haemophilus parasuis 174 GN=HPS174_0276 PE=4 SV=1	COG0243C Anaerobic selenocysteine-containing dehydrogenase	GO:0051539(4 iron, 4 sulfur cluster binding); GO:0009055(electron carrier activity); GO:0047111(formate dehydrogenase (cytochrome-c-553) activity); GO:0008863(formate dehydrogenase (NAD+) activity); GO:0036397(formate dehydrogenase (quinone) activity); GO:0046872(metal ion binding); GO:0043546(molybdopterin cofactor binding); GO:0045333(cellular respiration); GO:0006974(cellular response to DNA d…	-
unitig_0|quiver_76	Formate dehydrogenase, nitrate-inducible, major subunit OS=Escherichia coli (strain K12) GN=fdnG PE=1 SV=3	Molybdopterin	transcriptional formate dehydrogenase alpha major subunit [[Haemophilus] parasuis]	Sulfate ABC transporter substrate-binding protein OS=Haemophilus parasuis GN=A4U84_00515 PE=4 SV=1	COG0243C Anaerobic selenocysteine-containing dehydrogenase	GO:0051539(4 iron, 4 sulfur cluster binding); GO:0009055(electron carrier activity); GO:0047111(formate dehydrogenase (cytochrome-c-553) activity); GO:0008863(formate dehydrogenase (NAD+) activity); GO:0036397(formate dehydrogenase (quinone) activity); GO:0030151(molybdenum ion binding); GO:0043546(molybdopterin cofactor binding); GO:0008430(selenium binding); GO:0009061(anaerobic respiration); G…	-
unitig_0|quiver_77	Formate dehydrogenase, nitrate-inducible, major subunit OS=Escherichia coli (strain K12) GN=fdnG PE=1 SV=3	Molybdopterin	formate dehydrogenase-N subunit alpha [[Haemophilus] parasuis]	Formate dehydrogenase, alpha subunit OS=Haemophilus parasuis 174 GN=HPS174_0277 PE=3 SV=1	COG3383R Predicted molibdopterin-dependent oxidoreductase YjgC;COG0243C Anaerobic selenocysteine-containing dehydrogenase	GO:0051539(4 iron, 4 sulfur cluster binding); GO:0009055(electron carrier activity); GO:0047111(formate dehydrogenase (cytochrome-c-553) activity); GO:0008863(formate dehydrogenase (NAD+) activity); GO:0036397(formate dehydrogenase (quinone) activity); GO:0030151(molybdenum ion binding); GO:0043546(molybdopterin cofactor binding); GO:0008430(selenium binding); GO:0009061(anaerobic respiration); G…	-
unitig_0|quiver_78	Formate dehydrogenase, nitrate-inducible, major subunit OS=Escherichia coli (strain K12) GN=fdnG PE=1 SV=3	Molybdopterin	formate dehydrogenase-N subunit alpha [[Haemophilus] parasuis]	Formate dehydrogenase, alpha subunit OS=Haemophilus parasuis 174 GN=HPS174_0277 PE=3 SV=1	COG3383R Predicted molibdopterin-dependent oxidoreductase YjgC;COG0243C Anaerobic selenocysteine-containing dehydrogenase	GO:0051539(4 iron, 4 sulfur cluster binding); GO:0009055(electron carrier activity); GO:0047111(formate dehydrogenase (cytochrome-c-553) activity); GO:0008863(formate dehydrogenase (NAD+) activity); GO:0036397(formate dehydrogenase (quinone) activity); GO:0030151(molybdenum ion binding); GO:0043546(molybdopterin cofactor binding); GO:0008430(selenium binding); GO:0009061(anaerobic respiration); G…	-
unitig_0|quiver_79	Formate dehydrogenase, nitrate-inducible, major subunit OS=Escherichia coli (strain K12) GN=fdnG PE=1 SV=3	Molydop_binding	formate dehydrogenase-N subunit alpha [[Haemophilus] parasuis]	Transcriptional formate dehydrogenase alpha major subunit/formate dehydrogenase, nitrate-inducible, major subunit OS=Haemophilus parasuis serovar 5 (strain SH0165) GN=fdxG_1 PE=3 SV=1	COG3383R Predicted molibdopterin-dependent oxidoreductase YjgC;COG0243C Anaerobic selenocysteine-containing dehydrogenase	GO:0051539(4 iron, 4 sulfur cluster binding); GO:0009055(electron carrier activity); GO:0047111(formate dehydrogenase (cytochrome-c-553) activity); GO:0008863(formate dehydrogenase (NAD+) activity); GO:0036397(formate dehydrogenase (quinone) activity); GO:0030151(molybdenum ion binding); GO:0043546(molybdopterin cofactor binding); GO:0008430(selenium binding); GO:0009061(anaerobic respiration); G…	fdnG; formate dehydrogenase-N, alpha subunit [EC:1.17.5.3]
unitig_0|quiver_80	Formate dehydrogenase iron-sulfur subunit OS=Haemophilus influenzae (strain ATCC 51907 / DSM 11121 / KW20 / Rd) GN=fdxH PE=3 SV=1	Fer4_4	formate dehydrogenase subunit beta [[Haemophilus] parasuis]	Formate dehydrogenase subunit beta OS=Haemophilus parasuis GN=A4U84_00505 PE=4 SV=1	COG0437C Fe-S-cluster-containing dehydrogenase component	GO:0051539(4 iron, 4 sulfur cluster binding); GO:0046872(metal ion binding); GO:0045333(cellular respiration); GO:0015944(formate oxidation); GO:0016021(integral component of membrane); GO:0005886(plasma membrane)	-
unitig_0|quiver_81	Formate dehydrogenase iron-sulfur subunit OS=Haemophilus influenzae (strain ATCC 51907 / DSM 11121 / KW20 / Rd) GN=fdxH PE=3 SV=1	Fer4_11	formate dehydrogenase subunit beta [[Haemophilus] parasuis]	Formate dehydrogenase subunit beta OS=Haemophilus parasuis GN=A4U84_00505 PE=4 SV=1	COG0437C Fe-S-cluster-containing dehydrogenase component	GO:0051539(4 iron, 4 sulfur cluster binding); GO:0046872(metal ion binding); GO:0045333(cellular respiration); GO:0015944(formate oxidation); GO:0016021(integral component of membrane); GO:0005886(plasma membrane)	fdoH, fdsB; formate dehydrogenase iron-sulfur subunit
unitig_0|quiver_82	Formate dehydrogenase, cytochrome b556 subunit OS=Haemophilus influenzae (strain ATCC 51907 / DSM 11121 / KW20 / Rd) GN=fdxI PE=3 SV=2	Ni_hydr_CYTB	formate dehydrogenase subunit gamma [[Haemophilus] parasuis]	Formate dehydrogenase subunit gamma OS=Haemophilus parasuis GN=fdnI PE=4 SV=1	COG2864C Cytochrome b subunit of formate dehydrogenase	GO:0009055(electron carrier activity); GO:0008863(formate dehydrogenase (NAD+) activity); GO:0036397(formate dehydrogenase (quinone) activity); GO:0046872(metal ion binding); GO:0009061(anaerobic respiration); GO:0015944(formate oxidation); GO:0022904(respiratory electron transport chain); GO:0009326(formate dehydrogenase complex); GO:0016021(integral component of membrane); GO:0005886(plasma mem…	fdnI; formate dehydrogenase-N, gamma subunit
unitig_0|quiver_83	Efem/EfeO family lipoprotein OS=Staphylococcus haemolyticus (strain JCSC1435) GN=SH0684 PE=3 SV=1	Peptidase_M75	imelysin family protein [[Haemophilus] parasuis]	Imelysin family protein OS=Haemophilus parasuis 174 GN=HPS174_0280 PE=4 SV=1	COG2822P Iron uptake system EfeUOB, periplasmic (or lipoprotein) component EfeO/EfeM	GO:0005886(plasma membrane)	efeO; iron uptake system component EfeO
unitig_0|quiver_84	-	Dyp_perox	Dyp-type peroxidase family protein [Haemophilus parasuis SW140]	Putative deferrochelatase/peroxidase EfeN OS=Haemophilus parasuis GN=efeN PE=4 SV=1	COG2837P Periplasmic deferrochelatase/peroxidase EfeB	-	-
unitig_0|quiver_85	Probable deferrochelatase/peroxidase EfeN OS=Bacillus subtilis (strain 168) GN=efeN PE=1 SV=1	Dyp_perox	deferrochelatase/peroxidase EfeB [[Haemophilus] parasuis]	Peroxidase OS=Haemophilus parasuis GN=A4U84_00490 PE=4 SV=1	COG2837P Periplasmic deferrochelatase/peroxidase EfeB	GO:0020037(heme binding); GO:0046872(metal ion binding); GO:0004601(peroxidase activity); GO:0015684(ferrous iron transport); GO:0033212(iron assimilation); GO:0005576(extracellular region)	efeB; deferrochelatase/peroxidase EfeB [EC:1.11.1.-]
unitig_0|quiver_86	-	-	hypothetical protein [[Haemophilus] parasuis]	Uncharacterized protein OS=Haemophilus parasuis 174 GN=HPS174_0282 PE=4 SV=1	-	-	-
unitig_0|quiver_87	1,4-alpha-glucan branching enzyme GlgB OS=Actinobacillus pleuropneumoniae serotype 5b (strain L20) GN=glgB PE=3 SV=1	Alpha-amylase	1,4-alpha-glucan branching enzyme [[Haemophilus] parasuis]	1,4-alpha-glucan branching enzyme GlgB OS=Haemophilus parasuis D74 GN=glgB PE=3 SV=1	COG0296G 1,4-alpha-glucan branching enzyme	GO:0003844(1,4-alpha-glucan branching enzyme activity); GO:0043169(cation binding); GO:0004553(hydrolase activity, hydrolyzing O-glycosyl compounds); GO:0005978(glycogen biosynthetic process)	GBE1, glgB; 1,4-alpha-glucan branching enzyme [EC:2.4.1.18]
unitig_0|quiver_88	Glycogen operon protein GlgX homolog OS=Haemophilus influenzae (strain ATCC 51907 / DSM 11121 / KW20 / Rd) GN=glgX PE=3 SV=1	Alpha-amylase	glycogen debranching enzyme [[Haemophilus] parasuis]	Glycogen debranching protein OS=Haemophilus parasuis HPS10 GN=HPS10_01470 PE=3 SV=1	COG1523G Pullulanase/glycogen debranching enzyme	GO:0004133(glycogen debranching enzyme activity); GO:0004553(hydrolase activity, hydrolyzing O-glycosyl compounds); GO:0005978(glycogen biosynthetic process); GO:0005980(glycogen catabolic process)	glgX; glycogen debranching enzyme [EC:3.2.1.196]
unitig_0|quiver_89	Glycogen operon protein GlgX homolog OS=Haemophilus influenzae (strain ATCC 51907 / DSM 11121 / KW20 / Rd) GN=glgX PE=3 SV=1	Alpha-amylase	glycogen debranching enzyme [[Haemophilus] parasuis]	Glycogen debranching protein OS=Haemophilus parasuis HPS10 GN=HPS10_01470 PE=3 SV=1	COG1523G Pullulanase/glycogen debranching enzyme	GO:0004133(glycogen debranching enzyme activity); GO:0004553(hydrolase activity, hydrolyzing O-glycosyl compounds); GO:0005978(glycogen biosynthetic process); GO:0005980(glycogen catabolic process)	-
unitig_0|quiver_90	Glucose-1-phosphate adenylyltransferase OS=Pasteurella multocida (strain Pm70) GN=glgC PE=3 SV=1	NTP_transferase	glucose-1-phosphate adenylyltransferase [[Haemophilus] parasuis]	Glucose-1-phosphate adenylyltransferase OS=Haemophilus parasuis D74 GN=glgC PE=3 SV=1	COG0448G ADP-glucose pyrophosphorylase	GO:0005524(ATP binding); GO:0008878(glucose-1-phosphate adenylyltransferase activity); GO:0005978(glycogen biosynthetic process)	glgC; glucose-1-phosphate adenylyltransferase [EC:2.7.7.27]
unitig_0|quiver_91	Glucose-1-phosphate adenylyltransferase OS=Actinobacillus succinogenes (strain ATCC 55618 / 130Z) GN=glgC PE=3 SV=1	-	glucose-1-phosphate adenylyltransferase [[Haemophilus] parasuis]	Glucose-1-phosphate adenylyltransferase OS=Haemophilus parasuis 174 GN=glgC PE=3 SV=1	COG0448G ADP-glucose pyrophosphorylase	GO:0005524(ATP binding); GO:0008878(glucose-1-phosphate adenylyltransferase activity); GO:0005978(glycogen biosynthetic process)	-
unitig_0|quiver_92	Glycogen synthase OS=Haemophilus parasuis serovar 5 (strain SH0165) GN=glgA PE=3 SV=1	Glyco_transf_5	starch synthase [[Haemophilus] parasuis]	Glycogen synthase OS=Haemophilus parasuis SW114 GN=glgA PE=3 SV=1	COG0297G Glycogen synthase	GO:0033201(alpha-1,4-glucan synthase activity); GO:0004373(glycogen (starch) synthase activity); GO:0009011(starch synthase activity); GO:0005978(glycogen biosynthetic process)	glgA; starch synthase [EC:2.4.1.21]
unitig_0|quiver_93	Glycogen synthase OS=Haemophilus parasuis serovar 5 (strain SH0165) GN=glgA PE=3 SV=1	Glycos_transf_1	starch synthase [[Haemophilus] parasuis]	Glycogen synthase OS=Haemophilus parasuis 174 GN=glgA PE=3 SV=1	COG0297G Glycogen synthase	GO:0033201(alpha-1,4-glucan synthase activity); GO:0004373(glycogen (starch) synthase activity); GO:0009011(starch synthase activity); GO:0005978(glycogen biosynthetic process)	glgA; starch synthase [EC:2.4.1.21]
unitig_0|quiver_94	Inosine-5'-monophosphate dehydrogenase OS=Pasteurella multocida (strain Pm70) GN=guaB PE=3 SV=1	IMPDH	IMP dehydrogenase [[Haemophilus] parasuis]	Inosine-5'-monophosphate dehydrogenase OS=Haemophilus parasuis GN=guaB PE=3 SV=1	COG2070R NAD(P)H-dependent flavin oxidoreductase YrpB, nitropropane dioxygenase family;COG0516F IMP dehydrogenase/GMP reductase;COG0517T CBS domain	GO:0003938(IMP dehydrogenase activity); GO:0046872(metal ion binding); GO:0006177(GMP biosynthetic process)	-
unitig_0|quiver_95	Inosine-5'-monophosphate dehydrogenase OS=Haemophilus influenzae (strain ATCC 51907 / DSM 11121 / KW20 / Rd) GN=guaB PE=3 SV=1	IMPDH	IMP dehydrogenase [[Haemophilus] parasuis]	Inosine-5'-monophosphate dehydrogenase OS=Haemophilus parasuis GN=guaB PE=3 SV=1	COG0516F IMP dehydrogenase/GMP reductase;COG0517T CBS domain	GO:0003938(IMP dehydrogenase activity); GO:0046872(metal ion binding); GO:0006177(GMP biosynthetic process); GO:0006183(GTP biosynthetic process); GO:0005737(cytoplasm)	IMPDH, guaB; IMP dehydrogenase [EC:1.1.1.205]
unitig_0|quiver_96	Inosine-5'-monophosphate dehydrogenase OS=Pasteurella multocida (strain Pm70) GN=guaB PE=3 SV=1	IMPDH	IMP dehydrogenase [[Haemophilus] parasuis]	Inosine-5'-monophosphate dehydrogenase OS=Haemophilus parasuis GN=guaB PE=3 SV=1	COG0516F IMP dehydrogenase/GMP reductase;COG0517T CBS domain	GO:0003938(IMP dehydrogenase activity); GO:0046872(metal ion binding); GO:0006177(GMP biosynthetic process)	-
unitig_0|quiver_97	Uncharacterized protein HI_1244 OS=Haemophilus influenzae (strain ATCC 51907 / DSM 11121 / KW20 / Rd) GN=HI_1244 PE=4 SV=1	DUF1919	exopolysaccharide biosynthesis protein [[Haemophilus] parasuis]	Exopolysaccharide biosynthesis protein OS=Haemophilus parasuis GN=BLL93_01495 PE=4 SV=1	COG3955M Uncharacterized protein, DUF1919 family	-	-
unitig_0|quiver_98	-	Bro-N	hypothetical protein [[Haemophilus] parasuis]	Uncharacterized protein OS=Haemophilus parasuis str. Nagasaki GN=HPNK_08798 PE=4 SV=1	COG2184T Fido, protein-threonine AMPylation domain	-	-
unitig_0|quiver_99	-	-	antirepressor [[Haemophilus] parasuis]	Uncharacterized protein OS=Haemophilus parasuis GN=BLL93_01500 PE=4 SV=1	COG3617X Prophage antirepressor	-	-
unitig_0|quiver_100	-	-	hypothetical protein [[Haemophilus] parasuis]	Uncharacterized protein OS=Haemophilus parasuis GN=HS327_01197 PE=4 SV=1	-	-	-
unitig_0|quiver_101	GMP synthase [glutamine-hydrolyzing] OS=Haemophilus parasuis serovar 5 (strain SH0165) GN=guaA PE=3 SV=1	GATase	GMP synthase (glutamine-hydrolyzing) [[Haemophilus] parasuis]	GMP synthase [glutamine-hydrolyzing] OS=Haemophilus parasuis GN=guaA PE=3 SV=1	COG0518F GMP synthase - Glutamine amidotransferase domain;COG0519F GMP synthase, PP-ATPase domain/subunit	GO:0005524(ATP binding); GO:0003922(GMP synthase (glutamine-hydrolyzing) activity); GO:0016462(pyrophosphatase activity); GO:0006541(glutamine metabolic process); GO:0006177(GMP biosynthetic process)	guaA, GMPS; GMP synthase (glutamine-hydrolysing) [EC:6.3.5.2]
unitig_0|quiver_102	-	Arm-DNA-bind_3	bifunctional GMP synthase/glutamine amidotransferase protein [[Haemophilus] parasuis]	Uncharacterized protein OS=Haemophilus parasuis HPS10 GN=HPS10_01515 PE=4 SV=1	COG0582LX Integrase	-	-
unitig_0|quiver_103	Transposase for insertion sequence element ISRM3 OS=Rhizobium meliloti (strain 1021) GN=R00164 PE=3 SV=1	Transposase_mut	IS256 family transposase [Haemophilus parasuis str. Nagasaki]	IS256 family transposase OS=Haemophilus parasuis str. Nagasaki GN=HPNK_08818 PE=4 SV=1	COG3328X Transposase (or an inactivated derivative)	GO:0003677(DNA binding); GO:0004803(transposase activity); GO:0006313(transposition, DNA-mediated)	-
unitig_0|quiver_104	-	Transposase_mut	IS256 family transposase [[Haemophilus] parasuis]	Transposase, Mutator family protein OS=Haemophilus parasuis SW114 GN=HPSSW114_0711 PE=4 SV=1	COG3328X Transposase (or an inactivated derivative)	-	-
unitig_0|quiver_105	-	Transposase_mut	putative transposase [Haemophilus parasuis ZJ0906]	Transposase, Mutator family protein OS=Haemophilus parasuis SW114 GN=HPSSW114_0711 PE=4 SV=1	COG3328X Transposase (or an inactivated derivative)	-	-
unitig_0|quiver_106	Uncharacterized protein HI_1411 OS=Haemophilus influenzae (strain ATCC 51907 / DSM 11121 / KW20 / Rd) GN=HI_1411 PE=4 SV=1	Terminase_2	hypothetical protein [[Haemophilus] parasuis]	Uncharacterized protein OS=Haemophilus parasuis GN=A4U84_00425 PE=4 SV=1	COG3728X Phage terminase, small subunit	GO:0006323(DNA packaging)	-
unitig_0|quiver_107	-	Terminase_3	hypothetical protein HS327_00031 [[Haemophilus] parasuis]	Uncharacterized protein OS=Haemophilus parasuis GN=HS327_00031 PE=4 SV=1	COG1783X Phage terminase large subunit	-	-
unitig_0|quiver_108	-	DUF4055	phage terminase large subunit [[Haemophilus] parasuis]	Phage terminase large subunit OS=Haemophilus parasuis MN-H GN=HPSMNH_0286 PE=4 SV=1	COG1783X Phage terminase large subunit	-	-
unitig_0|quiver_109	Uncharacterized protein HI_1407 OS=Haemophilus influenzae (strain ATCC 51907 / DSM 11121 / KW20 / Rd) GN=HI_1407 PE=4 SV=1	Phage_Mu_F	phage head morphogenesis , SPP1 gp7 family domain protein [Haemophilus parasuis 174]	Phage head morphogenesis, SPP1 gp7 family domain protein OS=Haemophilus parasuis 174 GN=HPS174_0879 PE=4 SV=1	COG2369S Uncharacterized conserved protein, contains phage Mu gpF-like domain	GO:0009116(nucleoside metabolic process)	-
unitig_0|quiver_110	-	-	hypothetical protein HPS174_0880 [Haemophilus parasuis 174]	Uncharacterized protein OS=Haemophilus parasuis 174 GN=HPS174_0880 PE=4 SV=1	-	-	-
unitig_0|quiver_111	-	-	hypothetical protein [[Haemophilus] parasuis]	Uncharacterized protein OS=Haemophilus parasuis 174 GN=HPS174_0881 PE=4 SV=1	-	-	-
unitig_0|quiver_112	-	-	hypothetical protein [[Haemophilus] parasuis]	Uncharacterized protein OS=Haemophilus parasuis GN=BLL93_02140 PE=4 SV=1	-	-	-
unitig_0|quiver_113	-	-	hypothetical protein [[Haemophilus] parasuis]	Uncharacterized protein OS=Haemophilus parasuis str. Nagasaki GN=HPNK_00130 PE=4 SV=1	-	-	-
unitig_0|quiver_114	-	-	hypothetical protein [[Haemophilus] parasuis]	Uncharacterized protein OS=Haemophilus parasuis str. Nagasaki GN=HPNK_00135 PE=4 SV=1	-	-	-
unitig_0|quiver_115	-	HK97-gp10_like	hypothetical protein [[Haemophilus] parasuis]	Uncharacterized protein OS=Haemophilus parasuis str. Nagasaki GN=HPNK_00140 PE=4 SV=1	-	-	-
unitig_0|quiver_116	-	-	hypothetical protein [[Haemophilus] parasuis]	Uncharacterized protein OS=Haemophilus parasuis 174 GN=HPS174_0885 PE=4 SV=1	-	-	-
unitig_0|quiver_117	-	DUF4128	hypothetical protein [[Haemophilus] parasuis]	Uncharacterized protein OS=Haemophilus parasuis 174 GN=HPS174_0886 PE=4 SV=1	-	-	-
unitig_0|quiver_118	-	-	hypothetical protein HPS174_0887 [Haemophilus parasuis 174]	Uncharacterized protein OS=Haemophilus parasuis 174 GN=HPS174_0887 PE=4 SV=1	-	-	-
unitig_0|quiver_119	-	-	hypothetical protein HPS174_0888 [Haemophilus parasuis 174]	Uncharacterized protein OS=Haemophilus parasuis 174 GN=HPS174_0888 PE=4 SV=1	-	-	-
unitig_0|quiver_120	-	-	hypothetical protein [[Haemophilus] parasuis]	Uncharacterized protein OS=Haemophilus parasuis GN=A4U84_07980 PE=4 SV=1	-	-	-
unitig_0|quiver_121	-	-	hypothetical protein [[Haemophilus] parasuis]	Uncharacterized protein OS=Haemophilus parasuis 29755 GN=SVR5_00406 PE=4 SV=1	-	-	-
unitig_0|quiver_122	Tail tip protein M OS=Escherichia phage lambda GN=M PE=3 SV=1	Phage_min_tail	tail protein [[Haemophilus] parasuis]	Phage minor tail protein OS=Haemophilus parasuis str. Nagasaki GN=HPNK_00165 PE=4 SV=1	COG4718X Phage-related protein	GO:0099001(viral genome ejection through host cell envelope, long flexible tail mechanism); GO:0098003(viral tail assembly); GO:0030430(host cell cytoplasm); GO:0098015(virus tail)	-
unitig_0|quiver_123	-	-	hypothetical protein [[Haemophilus] parasuis]	Uncharacterized protein OS=Haemophilus parasuis 29755 GN=SVR5_00404 PE=4 SV=1	-	-	-
unitig_0|quiver_124	-	-	tape measure domain protein [[Haemophilus] parasuis]	Phage-like minor tail protein OS=Haemophilus parasuis 29755 GN=SVR5_00403 PE=4 SV=1	COG1196D Chromosome segregation ATPase;COG5281X Phage-related minor tail protein	-	-
unitig_0|quiver_125	-	Phage_HK97_TLTM	tape measure domain protein [[Haemophilus] parasuis]	Uncharacterized protein OS=Haemophilus parasuis GN=BLL93_02115 PE=4 SV=1	COG1196D Chromosome segregation ATPase	-	-
unitig_0|quiver_126	-	-	phage-like minor tail protein L [Haemophilus parasuis ZJ0906]	Phage-like minor tail protein L OS=Haemophilus parasuis str. Nagasaki GN=HPNK_11441 PE=4 SV=1	COG4672X Phage-related protein	-	-
unitig_0|quiver_127	Tail tip protein L OS=Escherichia phage lambda GN=L PE=1 SV=1	Phage_tail_L	phage-like minor tail protein L [Haemophilus parasuis ZJ0906]	Phage-like minor tail protein L OS=Haemophilus parasuis str. Nagasaki GN=HPNK_11441 PE=4 SV=1	COG4672X Phage-related protein	GO:0051539(4 iron, 4 sulfur cluster binding); GO:0046872(metal ion binding); GO:0099001(viral genome ejection through host cell envelope, long flexible tail mechanism); GO:0098003(viral tail assembly); GO:0030430(host cell cytoplasm); GO:0098015(virus tail)	-
unitig_0|quiver_128	-	-	hypothetical protein [[Haemophilus] parasuis]	Tetratricopeptide repeat OS=Haemophilus parasuis 29755 GN=SVR5_00897 PE=4 SV=1	-	-	-
unitig_0|quiver_129	-	-	hypothetical protein [[Haemophilus] parasuis]	Uncharacterized protein OS=Haemophilus parasuis str. Nagasaki GN=HPNK_11431 PE=4 SV=1	-	-	-
unitig_0|quiver_130	-	Prok-JAB	tail protein [[Haemophilus] parasuis]	Phage-like tail assembly protein K OS=Haemophilus parasuis str. Nagasaki GN=HPNK_11426 PE=4 SV=1	COG1310O Proteasome lid subunit RPN8/RPN11, contains Jab1/MPN domain metalloenzyme (JAMM) motif;COG0791M Cell wall-associated hydrolase, NlpC family	-	-
unitig_0|quiver_131	-	Lambda_tail_I	bacteriophage lambda tail assembly I [Haemophilus parasuis 29755]	Bacteriophage lambda tail assembly I OS=Haemophilus parasuis 29755 GN=SVR5_00900 PE=4 SV=1	-	-	-
unitig_0|quiver_132	-	-	bacteriophage lambda tail assembly I family protein [[Haemophilus] parasuis]	Phage-related protein, tail component OS=Haemophilus parasuis GN=HS327_00019 PE=4 SV=1	COG4723X Phage-related protein, tail component	-	-
unitig_0|quiver_133	Tip attachment protein J OS=Escherichia phage lambda GN=J PE=1 SV=1	Phage-tail_3	hypothetical protein [[Haemophilus] parasuis]	Uncharacterized protein OS=Haemophilus parasuis GN=HS327_00018 PE=4 SV=1	COG4733X Phage-related protein, tail component	GO:0098670(entry receptor-mediated virion attachment to host cell); GO:0099001(viral genome ejection through host cell envelope, long flexible tail mechanism); GO:0098003(viral tail assembly); GO:0019062(virion attachment to host cell); GO:0030430(host cell cytoplasm); GO:0098015(virus tail)	-
unitig_0|quiver_134	-	-	hypothetical protein [[Haemophilus] parasuis]	Uncharacterized protein OS=Haemophilus parasuis GN=BLL93_10500 PE=4 SV=1	COG4733X Phage-related protein, tail component	-	-
unitig_0|quiver_135	-	DUF1983	phage tail protein/putative Fels-1 prophage host specificity protein [Haemophilus parasuis ZJ0906]	Phage tail protein/putative Fels-1 prophage host specificity protein OS=Haemophilus parasuis serovar 5 (strain SH0165) GN=HAPS_0587 PE=4 SV=1	COG4733X Phage-related protein, tail component	-	-
unitig_0|quiver_136	-	-	hypothetical protein [[Haemophilus] parasuis]	Predicted phage tail protein OS=Actinobacillus pleuropneumoniae serotype 7 (strain AP76) GN=APP7_0504 PE=4 SV=1	COG4733X Phage-related protein, tail component	-	-
unitig_0|quiver_137	-	-	hypothetical protein HAPS_0586 [Haemophilus parasuis SH0165]	Uncharacterized protein OS=Haemophilus parasuis serovar 5 (strain SH0165) GN=HAPS_0586 PE=4 SV=1	-	-	-
unitig_0|quiver_138	-	-	hypothetical protein [[Haemophilus] parasuis]	Uncharacterized protein OS=Haemophilus parasuis serovar 5 (strain SH0165) GN=HAPS_0585 PE=4 SV=1	-	-	-
unitig_0|quiver_139	-	-	hypothetical protein [[Haemophilus] parasuis]	Uncharacterized protein OS=Haemophilus parasuis GN=A4U84_10730 PE=4 SV=1	-	-	-
unitig_0|quiver_140	-	Transposase_mut	hypothetical protein HPSH465_0794 [Haemophilus parasuis H465]	Uncharacterized protein OS=Haemophilus parasuis D74 GN=HPSD74_0459 PE=4 SV=1	COG3328X Transposase (or an inactivated derivative)	-	-
unitig_0|quiver_141	Uncharacterized protein HI_0227 OS=Haemophilus influenzae (strain ATCC 51907 / DSM 11121 / KW20 / Rd) GN=HI_0227 PE=1 SV=1	DUF386	hypothetical protein [[Haemophilus] parasuis]	Uncharacterized protein OS=Haemophilus parasuis GN=A4U84_10740 PE=4 SV=1	COG2731G Beta-galactosidase, beta subunit	-	-
unitig_0|quiver_142	Uncharacterized HTH-type transcriptional regulator HI_0143 OS=Haemophilus influenzae (strain ATCC 51907 / DSM 11121 / KW20 / Rd) GN=HI_0143 PE=4 SV=2	SIS	N-acetylmannosamine kinase [[Haemophilus] parasuis]	N-acetylmannosamine kinase OS=Haemophilus parasuis GN=A4U84_10745 PE=4 SV=1	COG1737K DNA-binding transcriptional regulator, MurR/RpiR family, contains HTH and SIS domains	GO:0097367(carbohydrate derivative binding); GO:0003677(DNA binding); GO:0003700(transcription factor activity, sequence-specific DNA binding); GO:0051156(glucose 6-phosphate metabolic process); GO:0006355(regulation of transcription, DNA-templated); GO:0006351(transcription, DNA-templated); GO:0005829(cytosol)	hexR; RpiR family transcriptional regulator, carbohydrate utilization regulator
unitig_0|quiver_143	N-acetylneuraminate lyase OS=Pasteurella multocida (strain Pm70) GN=nanA PE=3 SV=1	DHDPS	N-acetylneuraminate lyase [[Haemophilus] parasuis]	N-acetylneuraminate lyase OS=Haemophilus parasuis GN=nanA PE=3 SV=1	COG0329EM Dihydrodipicolinate synthase/N-acetylneuraminate lyase	GO:0008747(N-acetylneuraminate lyase activity); GO:0005975(carbohydrate metabolic process); GO:0019262(N-acetylneuraminate catabolic process); GO:0005737(cytoplasm)	E4.1.3.3, nanA, NPL; N-acetylneuraminate lyase [EC:4.1.3.3]
unitig_0|quiver_144	Uncharacterized protein HI_0933 OS=Haemophilus influenzae (strain ATCC 51907 / DSM 11121 / KW20 / Rd) GN=HI_0933 PE=1 SV=1	HI0933_like	flavoprotein [Haemophilus parasuis ZJ0906]	Flavoprotein OS=Haemophilus parasuis serovar 5 (strain SH0165) GN=HAPS_0405 PE=4 SV=1	COG2081R Predicted flavoprotein YhiN	-	-
unitig_0|quiver_145	-	-	hypothetical protein [[Haemophilus] parasuis]	Uncharacterized protein OS=Haemophilus parasuis str. Nagasaki GN=HPNK_01962 PE=4 SV=1	-	-	-
unitig_0|quiver_146	-	-	vtaA3 domain protein, partial [Haemophilus parasuis str. Nagasaki]	VtaA3 OS=Haemophilus parasuis GN=vtaA3 PE=4 SV=1	-	-	-
unitig_0|quiver_147	-	YadA_stalk	hypothetical protein [[Haemophilus] parasuis]	Uncharacterized protein OS=Haemophilus parasuis GN=A4U84_10765 PE=4 SV=1	COG5295UW Autotransporter adhesin	-	-
unitig_0|quiver_148	-	-	-	-	-	-	-
unitig_0|quiver_149	-	-	-	-	-	-	-
unitig_0|quiver_150	-	YadA_stalk	hypothetical protein [[Haemophilus] parasuis]	VtaA1 OS=Haemophilus parasuis GN=vtaA1 PE=4 SV=1	-	-	-
unitig_0|quiver_151	Autotransporter adhesin SadA OS=Salmonella typhimurium (strain LT2 / SGSC1412 / ATCC 700720) GN=sadA PE=1 SV=1	YadA_anchor	hypothetical protein [[Haemophilus] parasuis]	VtaA3 OS=Haemophilus parasuis str. Nagasaki GN=HPNK_07258 PE=4 SV=1	COG5295UW Autotransporter adhesin	GO:0009405(pathogenesis); GO:0009279(cell outer membrane); GO:0009986(cell surface); GO:0016021(integral component of membrane)	-
unitig_0|quiver_152	-	EamA	multidrug transporter [[Haemophilus] parasuis]	Uncharacterized protein OS=Haemophilus parasuis 174 GN=HPS174_0325 PE=4 SV=1	-	-	-
unitig_0|quiver_153	Aspartate aminotransferase OS=Haemophilus influenzae (strain ATCC 51907 / DSM 11121 / KW20 / Rd) GN=aspC PE=3 SV=1	Aminotran_1_2	aromatic amino acid aminotransferase [[Haemophilus] parasuis]	Aminotransferase OS=Haemophilus parasuis 29755 GN=aspC PE=3 SV=1	COG1448E Aspartate/tyrosine/aromatic aminotransferase	GO:0042802(identical protein binding); GO:0004069(L-aspartate:2-oxoglutarate aminotransferase activity); GO:0004838(L-tyrosine:2-oxoglutarate aminotransferase activity); GO:0030170(pyridoxal phosphate binding); GO:0005829(cytosol)	aspC; aspartate aminotransferase [EC:2.6.1.1]
unitig_0|quiver_154	-	-	antitoxin ChpS [[Haemophilus] parasuis]	Antitoxin ChpS/ transcriptional regulator/antitoxin OS=Haemophilus parasuis str. Nagasaki GN=HPNK_07243 PE=4 SV=1	COG2336T Antitoxin component of the MazEF toxin-antitoxin module	-	-
unitig_0|quiver_155	-	PemK_toxin	mRNA interferase PemK [[Haemophilus] parasuis]	Growth inhibitor, PemK-like, autoregulated/transcriptional modulator of MazE/toxin, MazF, plasmid stable inheritance protein K OS=Haemophilus parasuis 29755 GN=chpA_1 PE=4 SV=1	COG2337V mRNA-degrading endonuclease, toxin component of the MazEF toxin-antitoxin module	-	-
unitig_0|quiver_156	Acetyl-coenzyme A carboxylase carboxyl transferase subunit beta OS=Actinobacillus pleuropneumoniae serotype 7 (strain AP76) GN=accD PE=3 SV=1	Carboxyl_trans	acetyl-CoA carboxylase subunit beta [[Haemophilus] parasuis]	Acetyl-coenzyme A carboxylase carboxyl transferase subunit beta OS=Haemophilus parasuis 174 GN=accD PE=3 SV=1	COG0777I Acetyl-CoA carboxylase beta subunit	GO:0003989(acetyl-CoA carboxylase activity); GO:0005524(ATP binding); GO:0046872(metal ion binding); GO:0016740(transferase activity); GO:0006633(fatty acid biosynthetic process); GO:2001295(malonyl-CoA biosynthetic process); GO:0009317(acetyl-CoA carboxylase complex)	accD; acetyl-CoA carboxylase carboxyl transferase subunit beta [EC:6.4.1.2 2.1.3.15]
unitig_0|quiver_157	Dihydrofolate synthase/folylpolyglutamate synthase OS=Haemophilus influenzae (strain ATCC 51907 / DSM 11121 / KW20 / Rd) GN=folC PE=3 SV=1	Mur_ligase_M	bifunctional tetrahydrofolate synthase/dihydrofolate synthase [[Haemophilus] parasuis]	Folylpolyglutamate synthase/dihydrofolate synthase OS=Haemophilus parasuis str. Nagasaki GN=HPNK_07228 PE=3 SV=1	COG0285H Folylpolyglutamate synthase/Dihydropteroate synthase	GO:0005524(ATP binding); GO:0008841(dihydrofolate synthase activity); GO:0046872(metal ion binding); GO:0004326(tetrahydrofolylpolyglutamate synthase activity); GO:0046656(folic acid biosynthetic process); GO:0006730(one-carbon metabolic process); GO:0046654(tetrahydrofolate biosynthetic process); GO:0005737(cytoplasm)	folC; dihydrofolate synthase / folylpolyglutamate synthase [EC:6.3.2.12 6.3.2.17]
unitig_0|quiver_158	UPF0265 protein HAPS_0398 OS=Haemophilus parasuis serovar 5 (strain SH0165) GN=HAPS_0398 PE=3 SV=1	DUF496	hypothetical protein [[Haemophilus] parasuis]	UPF0265 protein A4U84_10795 OS=Haemophilus parasuis GN=A4U84_10795 PE=3 SV=1	COG2926S Uncharacterized conserved protein YeeX, DUF496 family	-	K09802; uncharacterized protein
unitig_0|quiver_159	Stringent starvation protein A homolog OS=Haemophilus ducreyi (strain 35000HP / ATCC 700724) GN=sspA PE=3 SV=1	GST_C	starvation protein A [[Haemophilus] parasuis]	Stringent starvation protein A OS=Haemophilus parasuis GN=sspA PE=4 SV=1	COG0625O Glutathione S-transferase	-	sspA, mglA; stringent starvation protein A
unitig_0|quiver_160	Stringent starvation protein B homolog OS=Haemophilus influenzae (strain ATCC 51907 / DSM 11121 / KW20 / Rd) GN=sspB PE=1 SV=1	SspB	stringent starvation protein B [[Haemophilus] parasuis]	Stringent starvation B family protein OS=Haemophilus parasuis 174 GN=HPS174_0317 PE=4 SV=1	COG2969R Stringent starvation protein B	-	-
unitig_0|quiver_161	-	ABC_sub_bind	ABC transporter substrate-binding protein [[Haemophilus] parasuis]	Uncharacterized protein OS=Haemophilus parasuis SW114 GN=HPSSW114_0206 PE=4 SV=1	COG2984R ABC-type uncharacterized transport system, periplasmic component	-	-
unitig_0|quiver_162	Phosphate acetyltransferase OS=Haemophilus influenzae (strain ATCC 51907 / DSM 11121 / KW20 / Rd) GN=pta PE=3 SV=2	PTA_PTB	phosphate acetyltransferase [[Haemophilus] parasuis]	Phosphate acetyltransferase OS=Haemophilus parasuis 29755 GN=pta PE=3 SV=1	COG0280C Phosphotransacetylase;COG0857R BioD-like N-terminal domain of phosphotransacetylase	GO:0008959(phosphate acetyltransferase activity); GO:0006085(acetyl-CoA biosynthetic process); GO:0005737(cytoplasm)	pta; phosphate acetyltransferase [EC:2.3.1.8]
unitig_0|quiver_163	Acetate kinase OS=Haemophilus parasuis serovar 5 (strain SH0165) GN=ackA PE=3 SV=1	Acetate_kinase	acetate kinase [[Haemophilus] parasuis]	Acetate kinase OS=Haemophilus parasuis GN=ackA PE=3 SV=1	COG0282C Acetate kinase	GO:0008776(acetate kinase activity); GO:0005524(ATP binding); GO:0046872(metal ion binding); GO:0006085(acetyl-CoA biosynthetic process); GO:0006082(organic acid metabolic process); GO:0005737(cytoplasm)	ackA; acetate kinase [EC:2.7.2.1]
unitig_0|quiver_164	Ribonuclease D OS=Haemophilus influenzae (strain ATCC 51907 / DSM 11121 / KW20 / Rd) GN=rnd PE=3 SV=1	DNA_pol_A_exo1	ribonuclease D [[Haemophilus] parasuis]	Ribonuclease D OS=Haemophilus parasuis GN=rnd PE=3 SV=1	COG0349J Ribonuclease D	GO:0008408(3'-5' exonuclease activity); GO:0003676(nucleic acid binding); GO:0000166(nucleotide binding); GO:0033890(ribonuclease D activity); GO:0008033(tRNA processing); GO:0005737(cytoplasm)	rnd; ribonuclease D [EC:3.1.13.5]
unitig_0|quiver_165	Ribonuclease D OS=Serratia proteamaculans (strain 568) GN=rnd PE=3 SV=2	DNA_pol_A_exo1	Ribonuclease D [[Haemophilus] parasuis]	Ribonuclease D OS=Haemophilus parasuis GN=rnd PE=3 SV=1	COG0349J Ribonuclease D	GO:0008408(3'-5' exonuclease activity); GO:0003676(nucleic acid binding); GO:0000166(nucleotide binding); GO:0033890(ribonuclease D activity); GO:0008033(tRNA processing); GO:0005737(cytoplasm)	-
unitig_0|quiver_166	N-acetylglucosamine repressor OS=Escherichia coli O157:H7 GN=nagC PE=3 SV=1	ROK	transcriptional regulator [[Haemophilus] parasuis]	Putative transcriptional repressor of carbohydrate metabolism OS=Haemophilus parasuis D74 GN=mlc PE=4 SV=1	COG1940KG Sugar kinase of the NBD/HSP70 family, may contain an N-terminal HTH domain	GO:0003677(DNA binding); GO:0003700(transcription factor activity, sequence-specific DNA binding); GO:0005975(carbohydrate metabolic process); GO:0006351(transcription, DNA-templated)	mlc; transcriptional regulator of PTS gene
unitig_0|quiver_167	-	ROK	transcriptional regulator [[Haemophilus] parasuis]	ROK family protein OS=Haemophilus parasuis 174 GN=HPS174_0609 PE=4 SV=1	COG1940KG Sugar kinase of the NBD/HSP70 family, may contain an N-terminal HTH domain	-	-
unitig_0|quiver_168	-	-	transcriptional regulator [[Haemophilus] parasuis]	Putative HTH-type transcriptional regulator ybaQ OS=Haemophilus parasuis GN=ybaQ PE=4 SV=1	COG3093V Plasmid maintenance system antidote protein VapI, contains XRE-type HTH domain	-	-
unitig_0|quiver_169	Chorismate synthase OS=Haemophilus parasuis serovar 5 (strain SH0165) GN=aroC PE=3 SV=1	Chorismate_synt	chorismate synthase [[Haemophilus] parasuis]	Chorismate synthase OS=Haemophilus parasuis GN=aroC PE=3 SV=1	COG0082E Chorismate synthase	GO:0004107(chorismate synthase activity); GO:0009073(aromatic amino acid family biosynthetic process); GO:0009423(chorismate biosynthetic process)	aroC; chorismate synthase [EC:4.2.3.5]
unitig_0|quiver_170	Chorismate synthase OS=Haemophilus parasuis serovar 5 (strain SH0165) GN=aroC PE=3 SV=1	Chorismate_synt	chorismate synthase [[Haemophilus] parasuis]	Chorismate synthase OS=Haemophilus parasuis GN=aroC PE=3 SV=1	COG0082E Chorismate synthase	GO:0004107(chorismate synthase activity); GO:0009073(aromatic amino acid family biosynthetic process); GO:0009423(chorismate biosynthetic process)	aroC; chorismate synthase [EC:4.2.3.5]
unitig_0|quiver_171	Chorismate synthase OS=Actinobacillus pleuropneumoniae serotype 5b (strain L20) GN=aroC PE=3 SV=1	-	chorismate synthase [Actinobacillus pleuropneumoniae]	Chorismate synthase OS=Haemophilus parasuis GN=aroC PE=3 SV=1	COG0082E Chorismate synthase	GO:0004107(chorismate synthase activity); GO:0009073(aromatic amino acid family biosynthetic process); GO:0009423(chorismate biosynthetic process)	-
unitig_0|quiver_172	Miniconductance mechanosensitive channel MscM OS=Escherichia coli (strain K12) GN=mscM PE=1 SV=3	MS_channel	mechanosensitive ion channel family protein [Haemophilus parasuis SW114]	Uncharacterized protein OS=Haemophilus parasuis 174 GN=HPS174_0613 PE=4 SV=1	COG4942D Septal ring factor EnvC, activator of murein hydrolases AmiA and AmiB;COG3264M Small-conductance mechanosensitive channel	GO:0006811(ion transport); GO:0055085(transmembrane transport); GO:0016021(integral component of membrane); GO:0005886(plasma membrane)	-
unitig_0|quiver_173	Uncharacterized MscS family protein HI_0195.1 OS=Haemophilus influenzae (strain ATCC 51907 / DSM 11121 / KW20 / Rd) GN=HI_0195.1 PE=1 SV=1	MscS_TM	mechanosensitive channel MscK [[Haemophilus] parasuis]	Potassium efflux protein KefA, small-conductance mechanosensitive channel OS=Haemophilus parasuis serovar 5 (strain SH0165) GN=kefA PE=4 SV=1	COG4942D Septal ring factor EnvC, activator of murein hydrolases AmiA and AmiB;COG3264M Small-conductance mechanosensitive channel	GO:0055085(transmembrane transport); GO:0016021(integral component of membrane); GO:0005886(plasma membrane)	mscK, kefA, aefA; potassium-dependent mechanosensitive channel
unitig_0|quiver_174	Uncharacterized MscS family protein HI_0195.1 OS=Haemophilus influenzae (strain ATCC 51907 / DSM 11121 / KW20 / Rd) GN=HI_0195.1 PE=1 SV=1	MscS_porin	mechanosensitive channel MscK [[Haemophilus] parasuis]	Potassium transporter KefA OS=Haemophilus parasuis GN=BLL93_01950 PE=4 SV=1	COG4942D Septal ring factor EnvC, activator of murein hydrolases AmiA and AmiB;COG3264M Small-conductance mechanosensitive channel	GO:0055085(transmembrane transport); GO:0016021(integral component of membrane); GO:0005886(plasma membrane)	-
unitig_0|quiver_175	2-succinylbenzoate--CoA ligase OS=Haemophilus influenzae (strain ATCC 51907 / DSM 11121 / KW20 / Rd) GN=menE PE=3 SV=1	AMP-binding_C	O-succinylbenzoic acid--CoA ligase [Haemophilus parasuis ZJ0906]	O-succinylbenzoate-CoA ligase OS=Haemophilus parasuis 174 GN=menE PE=4 SV=1	COG0318IQ Acyl-CoA synthetase (AMP-forming)/AMP-acid ligase II	GO:0005524(ATP binding); GO:0008756(o-succinylbenzoate-CoA ligase activity); GO:0009234(menaquinone biosynthetic process)	menE; O-succinylbenzoic acid---CoA ligase [EC:6.2.1.26]
unitig_0|quiver_176	-	AMP-binding	2-succinylbenzoate-CoA ligase [[Haemophilus] parasuis]	O-succinylbenzoate-CoA ligase OS=Haemophilus parasuis 174 GN=menE PE=4 SV=1	COG0318IQ Acyl-CoA synthetase (AMP-forming)/AMP-acid ligase II	-	-
unitig_0|quiver_177	2-succinylbenzoate--CoA ligase OS=Haemophilus influenzae (strain ATCC 51907 / DSM 11121 / KW20 / Rd) GN=menE PE=3 SV=1	AMP-binding	2-succinylbenzoate-CoA ligase [[Haemophilus] parasuis]	O-succinylbenzoate-CoA ligase OS=Haemophilus parasuis 174 GN=menE PE=4 SV=1	COG0318IQ Acyl-CoA synthetase (AMP-forming)/AMP-acid ligase II	GO:0005524(ATP binding); GO:0008756(o-succinylbenzoate-CoA ligase activity); GO:0009234(menaquinone biosynthetic process)	-
unitig_0|quiver_178	Negative modulator of initiation of replication OS=Haemophilus parasuis serovar 5 (strain SH0165) GN=seqA PE=3 SV=1	SeqA	replication initiation regulator SeqA [[Haemophilus] parasuis]	Negative modulator of initiation of replication OS=Haemophilus parasuis 29755 GN=seqA PE=3 SV=1	COG3057L Negative regulator of replication initiation	GO:0003677(DNA binding); GO:0032297(negative regulation of DNA-dependent DNA replication initiation); GO:0006355(regulation of transcription, DNA-templated); GO:0005737(cytoplasm)	seqA; negative modulator of initiation of replication
unitig_0|quiver_179	Putative esterase/lipase HI_0193 OS=Haemophilus influenzae (strain ATCC 51907 / DSM 11121 / KW20 / Rd) GN=HI_0193 PE=3 SV=1	Abhydrolase_6	putative esterase [Haemophilus parasuis gx033]	Putative esterase OS=Haemophilus parasuis serovar 5 (strain SH0165) GN=mhpC PE=4 SV=1	COG0596HR Pimeloyl-ACP methyl ester carboxylesterase	GO:0052689(carboxylic ester hydrolase activity); GO:0016787(hydrolase activity)	ABHD11; abhydrolase domain-containing protein 11
unitig_0|quiver_180	-	-	hypothetical protein [[Haemophilus] parasuis]	Uncharacterized protein OS=Haemophilus parasuis str. Nagasaki GN=HPNK_07148 PE=4 SV=1	-	-	-
unitig_0|quiver_181	DNA topoisomerase 4 subunit A OS=Haemophilus influenzae (strain ATCC 51907 / DSM 11121 / KW20 / Rd) GN=parC PE=3 SV=1	DNA_topoisoIV	DNA topoisomerase IV subunit A [[Haemophilus] parasuis]	DNA topoisomerase 4 subunit A OS=Haemophilus parasuis 174 GN=parC PE=3 SV=1	COG0188L DNA gyrase/topoisomerase IV, subunit A	GO:0005524(ATP binding); GO:0003677(DNA binding); GO:0003918(DNA topoisomerase type II (ATP-hydrolyzing) activity); GO:0006265(DNA topological change); GO:0005694(chromosome); GO:0005886(plasma membrane)	-
unitig_0|quiver_182	DNA topoisomerase 4 subunit A OS=Haemophilus influenzae (strain ATCC 51907 / DSM 11121 / KW20 / Rd) GN=parC PE=3 SV=1	DNA_topoisoIV	DNA topoisomerase IV subunit A [[Haemophilus] parasuis]	DNA topoisomerase 4 subunit A OS=Haemophilus parasuis HPS10 GN=parC PE=3 SV=1	COG0188L DNA gyrase/topoisomerase IV, subunit A	GO:0005524(ATP binding); GO:0003677(DNA binding); GO:0003918(DNA topoisomerase type II (ATP-hydrolyzing) activity); GO:0006265(DNA topological change); GO:0005694(chromosome); GO:0005886(plasma membrane)	parC; topoisomerase IV subunit A [EC:5.6.2.2]
unitig_0|quiver_183	DNA topoisomerase 4 subunit A OS=Haemophilus influenzae (strain ATCC 51907 / DSM 11121 / KW20 / Rd) GN=parC PE=3 SV=1	DNA_gyraseA_C	DNA topoisomerase IV subunit A [[Haemophilus] parasuis]	DNA topoisomerase 4 subunit A OS=Haemophilus parasuis str. Nagasaki GN=parC PE=3 SV=1	COG0188L DNA gyrase/topoisomerase IV, subunit A	GO:0005524(ATP binding); GO:0003677(DNA binding); GO:0003918(DNA topoisomerase type II (ATP-hydrolyzing) activity); GO:0006265(DNA topological change); GO:0005694(chromosome); GO:0005886(plasma membrane)	-
unitig_0|quiver_184	Exodeoxyribonuclease 7 large subunit OS=Haemophilus influenzae (strain 86-028NP) GN=xseA PE=3 SV=1	Exonuc_VII_L	exodeoxyribonuclease VII large subunit [Haemophilus parasuis 29755]	Exodeoxyribonuclease 7 large subunit OS=Haemophilus parasuis 29755 GN=xseA_1 PE=3 SV=1	COG1570L Exonuclease VII, large subunit	GO:0008855(exodeoxyribonuclease VII activity); GO:0003676(nucleic acid binding); GO:0006308(DNA catabolic process); GO:0005737(cytoplasm); GO:0009318(exodeoxyribonuclease VII complex)	xseA; exodeoxyribonuclease VII large subunit [EC:3.1.11.6]
unitig_0|quiver_185	Serine hydroxymethyltransferase OS=Haemophilus parasuis serovar 5 (strain SH0165) GN=glyA PE=3 SV=1	SHMT	serine hydroxymethyltransferase [[Haemophilus] parasuis]	Serine hydroxymethyltransferase OS=Haemophilus parasuis GN=glyA PE=3 SV=1	COG0112E Glycine/serine hydroxymethyltransferase	GO:0004372(glycine hydroxymethyltransferase activity); GO:0030170(pyridoxal phosphate binding); GO:0019264(glycine biosynthetic process from serine); GO:0035999(tetrahydrofolate interconversion); GO:0005737(cytoplasm)	glyA, SHMT; glycine hydroxymethyltransferase [EC:2.1.2.1]
unitig_0|quiver_186	Autotransporter adhesin SadA OS=Salmonella typhimurium (strain LT2 / SGSC1412 / ATCC 700720) GN=sadA PE=1 SV=1	YadA_anchor	collagen triple helix repeat family protein [Haemophilus parasuis 174]	Collagen triple helix repeat family protein OS=Haemophilus parasuis 174 GN=HPS174_0898 PE=4 SV=1	COG5295UW Autotransporter adhesin	GO:0009405(pathogenesis); GO:0009279(cell outer membrane); GO:0009986(cell surface); GO:0016021(integral component of membrane)	COL1A; collagen, type I, alpha
unitig_0|quiver_187	-	-	hypothetical protein OE7_10373 [Haemophilus parasuis gx033]	Uncharacterized protein OS=Haemophilus parasuis GN=HS327_01091 PE=4 SV=1	-	-	-
unitig_0|quiver_188	Ornithine carbamoyltransferase OS=Pasteurella multocida (strain Pm70) GN=argF PE=3 SV=1	OTCace	ornithine carbamoyltransferase [Haemophilus parasuis 84-15995]	Ornithine carbamoyltransferase OS=Haemophilus parasuis GN=A4U84_00030 PE=3 SV=1	COG0078E Ornithine carbamoyltransferase	GO:0016597(amino acid binding); GO:0004585(ornithine carbamoyltransferase activity); GO:0006526(arginine biosynthetic process); GO:0005737(cytoplasm)	OTC, argF, argI; ornithine carbamoyltransferase [EC:2.1.3.3]
unitig_0|quiver_189	Ornithine carbamoyltransferase OS=Pasteurella multocida (strain Pm70) GN=argF PE=3 SV=1	OTCace_N	ornithine carbamoyltransferase [[Haemophilus] parasuis]	Ornithine carbamoyltransferase OS=Haemophilus parasuis D74 GN=argF PE=3 SV=1	COG0078E Ornithine carbamoyltransferase	GO:0016597(amino acid binding); GO:0004585(ornithine carbamoyltransferase activity); GO:0006526(arginine biosynthetic process); GO:0005737(cytoplasm)	OTC, argF, argI; ornithine carbamoyltransferase [EC:2.1.3.3]
unitig_0|quiver_190	-	HigB-like_toxin	peptidase [[Haemophilus] parasuis]	Killer protein OS=Haemophilus parasuis GN=A4U84_00035 PE=4 SV=1	COG3549V Plasmid maintenance system killer protein	-	-
unitig_0|quiver_191	Uncharacterized HTH-type transcriptional regulator YddM OS=Escherichia coli O6:H1 (strain CFT073 / ATCC 700928 / UPEC) GN=yddM PE=1 SV=1	HTH_3	transcriptional regulator [[Haemophilus] parasuis]	Plasmid maintenance system antidote protein OS=Haemophilus parasuis str. Nagasaki GN=HPNK_07118 PE=4 SV=1	COG3093V Plasmid maintenance system antidote protein VapI, contains XRE-type HTH domain	GO:0043565(sequence-specific DNA binding); GO:0006355(regulation of transcription, DNA-templated); GO:0006351(transcription, DNA-templated)	-
unitig_0|quiver_192	ATP-dependent RNA helicase RhlB OS=Haemophilus influenzae (strain ATCC 51907 / DSM 11121 / KW20 / Rd) GN=rhlB PE=3 SV=2	DEAD	ATP-dependent RNA helicase RhlB [[Haemophilus] parasuis]	ATP-dependent RNA helicase RhlB OS=Haemophilus parasuis GN=rhlB PE=3 SV=1	COG0513L Superfamily II DNA and RNA helicase	GO:0005524(ATP binding); GO:0004004(ATP-dependent RNA helicase activity); GO:0003723(RNA binding); GO:0010501(RNA secondary structure unwinding); GO:0005737(cytoplasm)	rhlB; ATP-dependent RNA helicase RhlB [EC:3.6.4.13]
unitig_0|quiver_193	Uncharacterized protein YjgR OS=Escherichia coli (strain K12) GN=yjgR PE=4 SV=1	DUF853	ATP-binding protein [[Haemophilus] parasuis]	ATP-binding protein OS=Haemophilus parasuis GN=BLL93_12760 PE=4 SV=1	COG0433L Archaeal DNA helicase HerA or a related bacterial ATPase, contains HAS-barrel and ATPase domains	-	-
unitig_0|quiver_194	Uncharacterized protein YjgR OS=Escherichia coli (strain K12) GN=yjgR PE=4 SV=1	DUF853	ATP-binding protein [[Haemophilus] parasuis]	ATP-binding protein OS=Haemophilus parasuis GN=A4U84_00050 PE=4 SV=1	COG0433L Archaeal DNA helicase HerA or a related bacterial ATPase, contains HAS-barrel and ATPase domains	-	K06915; uncharacterized protein
unitig_0|quiver_195	-	DUF853	hypothetical protein HPS12939_0131, partial [Haemophilus parasuis 12939]	ATPase OS=Haemophilus parasuis D74 GN=yjgR PE=4 SV=1	COG0433L Archaeal DNA helicase HerA or a related bacterial ATPase, contains HAS-barrel and ATPase domains	-	-
unitig_0|quiver_196	Single-stranded DNA-binding protein OS=Haemophilus ducreyi (strain 35000HP / ATCC 700724) GN=ssb PE=3 SV=1	SSB	single-stranded DNA-binding protein [[Haemophilus] parasuis]	Single-stranded DNA-binding protein OS=Haemophilus parasuis D74 GN=HPSD74_0413 PE=3 SV=1	COG0629L Single-stranded DNA-binding protein	GO:0003697(single-stranded DNA binding); GO:0006310(DNA recombination); GO:0006281(DNA repair); GO:0006260(DNA replication)	ssb; single-strand DNA-binding protein
unitig_0|quiver_197	UvrABC system protein A OS=Haemophilus ducreyi (strain 35000HP / ATCC 700724) GN=uvrA PE=3 SV=1	ABC_tran	excinuclease ABC subunit A [[Haemophilus] parasuis]	UvrABC system protein A OS=Haemophilus parasuis GN=uvrA PE=3 SV=1	COG0178L Excinuclease UvrABC ATPase subunit	GO:0005524(ATP binding); GO:0016887(ATPase activity); GO:0003677(DNA binding); GO:0046872(metal ion binding); GO:0004518(nuclease activity); GO:0006289(nucleotide-excision repair); GO:0009432(SOS response); GO:0005737(cytoplasm); GO:0009380(excinuclease repair complex)	uvrA; excinuclease ABC subunit A
unitig_0|quiver_198	UvrABC system protein A OS=Haemophilus ducreyi (strain 35000HP / ATCC 700724) GN=uvrA PE=3 SV=1	ABC_tran	excinuclease ABC subunit A [[Haemophilus] parasuis]	UvrABC system protein A OS=Haemophilus parasuis GN=uvrA PE=3 SV=1	COG0178L Excinuclease UvrABC ATPase subunit	GO:0005524(ATP binding); GO:0016887(ATPase activity); GO:0003677(DNA binding); GO:0046872(metal ion binding); GO:0004518(nuclease activity); GO:0006289(nucleotide-excision repair); GO:0009432(SOS response); GO:0005737(cytoplasm); GO:0009380(excinuclease repair complex)	-
unitig_0|quiver_199	UPF0231 protein APP7_1023 OS=Actinobacillus pleuropneumoniae serotype 7 (strain AP76) GN=APP7_1023 PE=3 SV=1	UPF0231	hypothetical protein [[Haemophilus] parasuis]	UPF0231 protein HPSMNH_0140 OS=Haemophilus parasuis MN-H GN=HPSMNH_0140 PE=3 SV=1	COG3112S Uncharacterized protein YacL, UPF0231 family	-	K09910; uncharacterized protein
unitig_0|quiver_200	-	YadA_anchor	hypothetical protein [[Haemophilus] parasuis]	Uncharacterized protein OS=Haemophilus parasuis GN=A4U84_09445 PE=4 SV=1	COG5295UW Autotransporter adhesin	-	-
unitig_0|quiver_201	-	YadA_stalk	collagen triple helix repeat family protein [Haemophilus parasuis 174]	Collagen triple helix repeat family protein OS=Haemophilus parasuis 174 GN=HPS174_0898 PE=4 SV=1	COG5295UW Autotransporter adhesin	-	-
unitig_0|quiver_202	-	YadA_stalk	hypothetical protein, partial [[Haemophilus] parasuis]	Uncharacterized protein OS=Haemophilus parasuis GN=A4U84_09445 PE=4 SV=1	COG1511S Uncharacterized membrane protein YhgE, phage infection protein (PIP) family;COG5295UW Autotransporter adhesin	-	-
unitig_0|quiver_203	Cation-efflux pump FieF OS=Klebsiella pneumoniae subsp. pneumoniae (strain ATCC 700721 / MGH 78578) GN=fieF PE=3 SV=1	Cation_efflux	cation-efflux pump FieF Co/Zn/Cd cation transporter [[Haemophilus] parasuis]	Divalent cation transporter OS=Haemophilus parasuis PE=4 SV=1	COG0053P Divalent metal cation (Fe/Co/Zn/Cd) transporter	GO:0046873(metal ion transmembrane transporter activity); GO:0015684(ferrous iron transport); GO:0006829(zinc II ion transport); GO:0016021(integral component of membrane); GO:0005886(plasma membrane)	fieF; ferrous-iron efflux pump FieF
unitig_0|quiver_204	-	-	hypothetical protein [[Haemophilus] parasuis]	Uncharacterized protein OS=Haemophilus parasuis D74 GN=HPSD74_0406 PE=4 SV=1	-	-	-
unitig_0|quiver_205	Putative soluble lytic murein transglycosylase OS=Haemophilus influenzae (strain ATCC 51907 / DSM 11121 / KW20 / Rd) GN=slt PE=3 SV=1	-	putative soluble lytic murein transglycosylase [Haemophilus parasuis ZJ0906]	Transglycosylase SLT domain protein OS=Haemophilus parasuis 174 GN=HPS174_0204 PE=4 SV=1	COG0741M Soluble lytic murein transglycosylase and related regulatory proteins (some contain LysM/invasin domains)	GO:0004553(hydrolase activity, hydrolyzing O-glycosyl compounds); GO:0016829(lyase activity); GO:0008933(lytic transglycosylase activity); GO:0071555(cell wall organization); GO:0000270(peptidoglycan metabolic process); GO:0016020(membrane); GO:0042597(periplasmic space)	-
unitig_0|quiver_206	Putative soluble lytic murein transglycosylase OS=Haemophilus influenzae (strain ATCC 51907 / DSM 11121 / KW20 / Rd) GN=slt PE=3 SV=1	SLT	lytic murein transglycosylase [[Haemophilus] parasuis]	Putative soluble lytic murein transglycosylase OS=Haemophilus parasuis 29755 GN=slt PE=4 SV=1	COG0741M Soluble lytic murein transglycosylase and related regulatory proteins (some contain LysM/invasin domains)	GO:0004553(hydrolase activity, hydrolyzing O-glycosyl compounds); GO:0016829(lyase activity); GO:0008933(lytic transglycosylase activity); GO:0071555(cell wall organization); GO:0000270(peptidoglycan metabolic process); GO:0016020(membrane); GO:0042597(periplasmic space)	slt; soluble lytic murein transglycosylase [EC:4.2.2.-]
unitig_0|quiver_207	Hypoxanthine phosphoribosyltransferase OS=Haemophilus influenzae (strain ATCC 51907 / DSM 11121 / KW20 / Rd) GN=hpt PE=3 SV=1	Pribosyltran	hypoxanthine phosphoribosyltransferase [[Haemophilus] parasuis]	Hypoxanthine phosphoribosyltransferase OS=Haemophilus parasuis GN=hpt PE=4 SV=1	COG0634F Hypoxanthine-guanine phosphoribosyltransferase	GO:0052657(guanine phosphoribosyltransferase activity); GO:0004422(hypoxanthine phosphoribosyltransferase activity); GO:0046872(metal ion binding); GO:0000166(nucleotide binding); GO:0032264(IMP salvage); GO:0006166(purine ribonucleoside salvage); GO:0005737(cytoplasm)	hprT, hpt, HPRT1; hypoxanthine phosphoribosyltransferase [EC:2.4.2.8]
unitig_0|quiver_208	D-glycero-beta-D-manno-heptose-1,7-bisphosphate 7-phosphatase OS=Haemophilus ducreyi (strain 35000HP / ATCC 700724) GN=gmhB PE=3 SV=1	PNK3P	D-glycero-beta-D-manno-heptose 1,7-bisphosphate 7-phosphatase [[Haemophilus] parasuis]	D,D-heptose 1,7-bisphosphate phosphatase OS=Haemophilus parasuis 174 GN=gmhB PE=3 SV=1	COG0241E Histidinol phosphatase or a related phosphatase	GO:0000287(magnesium ion binding); GO:0008270(zinc ion binding); GO:0097171(ADP-L-glycero-beta-D-manno-heptose biosynthetic process); GO:0005975(carbohydrate metabolic process); GO:0005737(cytoplasm)	gmhB; D-glycero-D-manno-heptose 1,7-bisphosphate phosphatase [EC:3.1.3.82 3.1.3.83]
unitig_0|quiver_209	Putative peroxiredoxin bcp OS=Haemophilus influenzae (strain ATCC 51907 / DSM 11121 / KW20 / Rd) GN=bcp PE=3 SV=1	AhpC-TSA	peroxiredoxin [[Haemophilus] parasuis]	Putative peroxiredoxin bcp OS=Haemophilus parasuis 174 GN=bcp PE=4 SV=1	COG1225O Peroxiredoxin	GO:0004601(peroxidase activity); GO:0051920(peroxiredoxin activity); GO:0045454(cell redox homeostasis)	BCP, PRXQ, DOT5; peroxiredoxin Q/BCP [EC:1.11.1.15]
unitig_0|quiver_210	Cold shock-like protein CspD OS=Haemophilus influenzae (strain ATCC 51907 / DSM 11121 / KW20 / Rd) GN=cspD PE=3 SV=1	CSD	cold shock domain protein CspD [[Haemophilus] parasuis]	Cold shock domain protein CspD OS=Haemophilus parasuis GN=cspD PE=4 SV=1	COG1278K Cold shock protein, CspA family	GO:0003677(DNA binding); GO:0006355(regulation of transcription, DNA-templated); GO:0006950(response to stress); GO:0005737(cytoplasm)	cspA; cold shock protein
unitig_0|quiver_211	3-phosphoshikimate 1-carboxyvinyltransferase OS=Mannheimia haemolytica GN=aroA PE=3 SV=2	EPSP_synthase	3-phosphoshikimate 1-carboxyvinyltransferase [[Haemophilus] parasuis]	3-phosphoshikimate 1-carboxyvinyltransferase OS=Haemophilus parasuis 174 GN=aroA PE=3 SV=1	COG0128E 5-enolpyruvylshikimate-3-phosphate synthase	GO:0003866(3-phosphoshikimate 1-carboxyvinyltransferase activity); GO:0009073(aromatic amino acid family biosynthetic process); GO:0009423(chorismate biosynthetic process); GO:0005737(cytoplasm)	aroA; 3-phosphoshikimate 1-carboxyvinyltransferase [EC:2.5.1.19]
unitig_0|quiver_212	3-phosphoshikimate 1-carboxyvinyltransferase OS=Actinobacillus pleuropneumoniae serotype 5b (strain L20) GN=aroA PE=3 SV=1	EPSP_synthase	3-phosphoshikimate 1-carboxyvinyltransferase [[Haemophilus] parasuis]	3-phosphoshikimate 1-carboxyvinyltransferase OS=Haemophilus parasuis GN=aroA PE=3 SV=1	COG0128E 5-enolpyruvylshikimate-3-phosphate synthase	GO:0003866(3-phosphoshikimate 1-carboxyvinyltransferase activity); GO:0009073(aromatic amino acid family biosynthetic process); GO:0009423(chorismate biosynthetic process); GO:0005737(cytoplasm)	aroA; 3-phosphoshikimate 1-carboxyvinyltransferase [EC:2.5.1.19]
unitig_0|quiver_213	3-phosphoshikimate 1-carboxyvinyltransferase OS=Mannheimia haemolytica GN=aroA PE=3 SV=2	EPSP_synthase	3-phosphoshikimate 1-carboxyvinyltransferase [[Haemophilus] parasuis]	3-phosphoshikimate 1-carboxyvinyltransferase OS=Haemophilus parasuis GN=aroA PE=3 SV=1	COG0128E 5-enolpyruvylshikimate-3-phosphate synthase	GO:0003866(3-phosphoshikimate 1-carboxyvinyltransferase activity); GO:0009073(aromatic amino acid family biosynthetic process); GO:0009423(chorismate biosynthetic process); GO:0005737(cytoplasm)	-
unitig_0|quiver_214	Phosphoenolpyruvate carboxylase OS=Actinobacillus pleuropneumoniae serotype 5b (strain L20) GN=ppc PE=3 SV=1	PEPcase	phosphoenolpyruvate carboxylase [[Haemophilus] parasuis]	Phosphoenolpyruvate carboxylase OS=Haemophilus parasuis GN=ppc PE=3 SV=1	COG2352C Phosphoenolpyruvate carboxylase	GO:0008964(phosphoenolpyruvate carboxylase activity); GO:0015977(carbon fixation); GO:0006099(tricarboxylic acid cycle)	-
unitig_0|quiver_215	Phosphoenolpyruvate carboxylase OS=Actinobacillus pleuropneumoniae serotype 5b (strain L20) GN=ppc PE=3 SV=1	PEPcase	phosphoenolpyruvate carboxylase [[Haemophilus] parasuis]	Phosphoenolpyruvate carboxylase OS=Haemophilus parasuis SW114 GN=ppc PE=3 SV=1	COG2352C Phosphoenolpyruvate carboxylase	GO:0008964(phosphoenolpyruvate carboxylase activity); GO:0015977(carbon fixation); GO:0006099(tricarboxylic acid cycle)	ppc; phosphoenolpyruvate carboxylase [EC:4.1.1.31]
unitig_0|quiver_216	Exopolyphosphatase OS=Salmonella typhi GN=ppx PE=3 SV=2	Ppx-GppA	exopolyphosphatase [[Haemophilus] parasuis]	Exopolyphosphatase OS=Haemophilus parasuis GN=BLL93_01715 PE=3 SV=1	COG0248FTP Exopolyphosphatase/pppGpp-phosphohydrolase	GO:0004309(exopolyphosphatase activity); GO:0006793(phosphorus metabolic process); GO:0005886(plasma membrane)	ppx-gppA; exopolyphosphatase / guanosine-5'-triphosphate,3'-diphosphate pyrophosphatase [EC:3.6.1.11 3.6.1.40]
unitig_0|quiver_217	Putative exopolyphosphatase OS=Haemophilus influenzae (strain ATCC 51907 / DSM 11121 / KW20 / Rd) GN=ppx PE=5 SV=1	Ppx-GppA	exopolyphosphatase [[Haemophilus] parasuis]	Exopolyphosphatase OS=Haemophilus parasuis str. Nagasaki GN=HPNK_07023 PE=3 SV=1	COG0248FTP Exopolyphosphatase/pppGpp-phosphohydrolase	GO:0004309(exopolyphosphatase activity); GO:0005886(plasma membrane)	-
unitig_0|quiver_218	Probable TonB-dependent receptor NMB0964 OS=Neisseria meningitidis serogroup B (strain MC58) GN=NMB0964 PE=1 SV=1	TonB_dep_Rec	membrane protein [Haemophilus parasuis HPS9]	Iron-regulated outer membrane protein/TonB-dependent receptor OS=Haemophilus parasuis str. Nagasaki GN=HPNK_07018 PE=3 SV=1	COG4771P Outer membrane receptor for ferrienterochelin and colicins;COG1629P Outer membrane receptor proteins, mostly Fe transport	GO:0009279(cell outer membrane); GO:0016021(integral component of membrane)	TC.FEV.OM; iron complex outermembrane recepter protein
unitig_0|quiver_219	Asparagine--tRNA ligase OS=Haemophilus parasuis serovar 5 (strain SH0165) GN=asnS PE=3 SV=1	tRNA-synt_2	asparaginyl-tRNA ligase [Haemophilus parasuis ZJ0906]	Asparagine--tRNA ligase OS=Haemophilus parasuis SW114 GN=asnS PE=3 SV=1	COG0017J Aspartyl/asparaginyl-tRNA synthetase	GO:0004816(asparagine-tRNA ligase activity); GO:0005524(ATP binding); GO:0003676(nucleic acid binding); GO:0006421(asparaginyl-tRNA aminoacylation); GO:0005737(cytoplasm)	NARS, asnS; asparaginyl-tRNA synthetase [EC:6.1.1.22]
unitig_0|quiver_220	-	-	pseudouridine synthase [[Haemophilus] parasuis]	Uncharacterized protein OS=Haemophilus parasuis GN=BLL93_01700 PE=4 SV=1	COG0564J Pseudouridylate synthase, 23S rRNA- or tRNA-specific	-	-
unitig_0|quiver_221	-	DinI	hypothetical protein [[Haemophilus] parasuis]	DinI family protein OS=Haemophilus parasuis GN=BLL93_01695 PE=4 SV=1	-	-	-
unitig_0|quiver_222	Histidinol-phosphate aminotransferase 2 OS=Haemophilus influenzae (strain 86-028NP) GN=hisC2 PE=3 SV=1	Aminotran_1_2	histidinol-phosphate transaminase [[Haemophilus] parasuis]	Histidinol-phosphate aminotransferase OS=Haemophilus parasuis 29755 GN=hisC PE=3 SV=1	COG0079E Histidinol-phosphate/aromatic aminotransferase or cobyric acid decarboxylase	GO:0004400(histidinol-phosphate transaminase activity); GO:0030170(pyridoxal phosphate binding); GO:0000105(histidine biosynthetic process)	hisC; histidinol-phosphate aminotransferase [EC:2.6.1.9]
unitig_0|quiver_223	Histidinol-phosphate aminotransferase 2 OS=Haemophilus influenzae (strain ATCC 51907 / DSM 11121 / KW20 / Rd) GN=hisC2 PE=3 SV=1	-	histidinol-phosphate transaminase [[Haemophilus] parasuis]	Histidinol-phosphate aminotransferase OS=Haemophilus parasuis 174 GN=hisC PE=3 SV=1	COG0079E Histidinol-phosphate/aromatic aminotransferase or cobyric acid decarboxylase	GO:0004400(histidinol-phosphate transaminase activity); GO:0030170(pyridoxal phosphate binding); GO:0000105(histidine biosynthetic process)	-
unitig_0|quiver_224	Putative type I restriction enzyme HindVIIP R protein OS=Haemophilus influenzae (strain ATCC 51907 / DSM 11121 / KW20 / Rd) GN=HI_1285 PE=3 SV=1	DUF3387	restriction endonuclease HindVIIP subunit R [[Haemophilus] parasuis]	Restriction endonuclease subunit R OS=Haemophilus parasuis GN=BLL93_01685 PE=4 SV=1	COG0610V Type I site-specific restriction-modification system, R (restriction) subunit and related helicases ...	GO:0005524(ATP binding); GO:0003677(DNA binding); GO:0009035(Type I site-specific deoxyribonuclease activity); GO:0009307(DNA restriction-modification system)	-
unitig_0|quiver_225	Putative type I restriction enzyme HindVIIP R protein OS=Haemophilus influenzae (strain ATCC 51907 / DSM 11121 / KW20 / Rd) GN=HI_1285 PE=3 SV=1	HSDR_N	type I restriction endonuclease HindVIIP subunit R [[Haemophilus] parasuis]	Type I site-specific restriction-modification system, R (Restriction) subunit OS=Haemophilus parasuis 29755 GN=hsdR_1 PE=4 SV=1	COG0610V Type I site-specific restriction-modification system, R (restriction) subunit and related helicases ...	GO:0005524(ATP binding); GO:0003677(DNA binding); GO:0009035(Type I site-specific deoxyribonuclease activity); GO:0009307(DNA restriction-modification system)	hsdR; type I restriction enzyme, R subunit [EC:3.1.21.3]
unitig_0|quiver_226	-	Abi_C	hypothetical protein HPS_0348 [Haemophilus parasuis 29755]	Bifunctional heptose 7-phosphate kinase/heptose 1-phosphate adenyltransferase OS=Haemophilus parasuis 29755 GN=SVR5_00344 PE=4 SV=1	-	-	-
unitig_0|quiver_227	-	Methylase_S	type I restriction modification DNA specificity domain protein [Haemophilus parasuis 29755]	Putative type I restriction enzyme HindVIIP specificity protein OS=Haemophilus parasuis 29755 GN=SVR5_00343 PE=4 SV=1	COG0732V Restriction endonuclease S subunit	-	hsdS; type I restriction enzyme, S subunit [EC:3.1.21.3]
unitig_0|quiver_228	Putative type-1 restriction enzyme HindVIIP specificity protein OS=Haemophilus influenzae (strain ATCC 51907 / DSM 11121 / KW20 / Rd) GN=HI_1286 PE=3 SV=1	Methylase_S	MULTISPECIES: hypothetical protein [Rodentibacter]	Type I restriction-modification system, specificity subunit S OS=Pasteurellaceae bacterium NI1060 GN=AC062_2459 PE=4 SV=1	COG0732V Restriction endonuclease S subunit	GO:0003677(DNA binding); GO:0009307(DNA restriction-modification system)	hsdS; type I restriction enzyme, S subunit [EC:3.1.21.3]
unitig_0|quiver_229	Putative type I restriction enzyme HindVIIP M protein OS=Haemophilus influenzae (strain ATCC 51907 / DSM 11121 / KW20 / Rd) GN=HI_1287 PE=3 SV=1	N6_Mtase	type I restriction-modification system methylation subunit [Haemophilus parasuis 174]	Type I restriction-modification system methylation subunit OS=Haemophilus parasuis 174 GN=HPS174_0186 PE=4 SV=1	COG0286V Type I restriction-modification system, DNA methylase subunit	GO:0003677(DNA binding); GO:0008170(N-methyltransferase activity); GO:0009007(site-specific DNA-methyltransferase (adenine-specific) activity); GO:0009307(DNA restriction-modification system)	hsdM; type I restriction enzyme M protein [EC:2.1.1.72]
unitig_0|quiver_230	Phosphoserine aminotransferase OS=Pasteurella multocida (strain Pm70) GN=serC PE=3 SV=1	Aminotran_5	3-phosphoserine/phosphohydroxythreonine aminotransferase [[Haemophilus] parasuis]	Phosphoserine aminotransferase OS=Haemophilus parasuis 29755 GN=serC PE=3 SV=1	COG1932HE Phosphoserine aminotransferase	GO:0004648(O-phospho-L-serine:2-oxoglutarate aminotransferase activity); GO:0006564(L-serine biosynthetic process); GO:0008615(pyridoxine biosynthetic process); GO:0005737(cytoplasm)	serC, PSAT1; phosphoserine aminotransferase [EC:2.6.1.52]
unitig_0|quiver_231	-	PIN	PIN domain nuclease [[Haemophilus] parasuis]	Isopropylmalate isomerase large subunit OS=Haemophilus parasuis D74 GN=HPSD74_0381 PE=4 SV=1	COG3744V PIN domain nuclease, a component of toxin-antitoxin system (PIN domain)	-	-
unitig_0|quiver_232	-	PhdYeFM_antitox	prevent-host-death protein [[Haemophilus] parasuis]	Antitoxin OS=Haemophilus parasuis GN=A4U84_00190 PE=3 SV=1	COG4118V Antitoxin component of toxin-antitoxin stability system, DNA-binding transcriptional repressor	-	-
unitig_0|quiver_233	Xaa-Pro aminopeptidase OS=Haemophilus influenzae (strain ATCC 51907 / DSM 11121 / KW20 / Rd) GN=pepP PE=3 SV=1	Peptidase_M24	Xaa-Pro aminopeptidase [[Haemophilus] parasuis]	PepP OS=Haemophilus parasuis SW114 GN=pepP PE=3 SV=1	COG0006E Xaa-Pro aminopeptidase	GO:0004177(aminopeptidase activity); GO:0030145(manganese ion binding); GO:0008237(metallopeptidase activity)	pepP; Xaa-Pro aminopeptidase [EC:3.4.11.9]
unitig_0|quiver_234	Nucleoside triphosphate pyrophosphohydrolase OS=Haemophilus influenzae (strain ATCC 51907 / DSM 11121 / KW20 / Rd) GN=mazG PE=3 SV=1	MazG	nucleoside triphosphate pyrophosphohydrolase [[Haemophilus] parasuis]	Nucleoside triphosphate pyrophosphohydrolase OS=Haemophilus parasuis 174 GN=mazG PE=4 SV=1	COG3956R Uncharacterized conserved protein YabN, contains tetrapyrrole methylase and MazG-like pyrophosphatase domain	GO:0005524(ATP binding); GO:0047693(ATP diphosphatase activity); GO:0046872(metal ion binding); GO:0047429(nucleoside-triphosphate diphosphatase activity); GO:0006203(dGTP catabolic process)	mazG; nucleoside triphosphate diphosphatase [EC:3.6.1.9]
unitig_0|quiver_235	Transcriptional regulatory protein CpxR OS=Escherichia coli O157:H7 GN=cpxR PE=3 SV=1	Response_reg	DNA-binding response regulator [[Haemophilus] parasuis]	Alkaline phosphatase synthesis transcriptional regulatory protein phoP OS=Haemophilus parasuis GN=phoP PE=4 SV=1	COG0745TK DNA-binding response regulator, OmpR family, contains REC and winged-helix (wHTH) domain	GO:0003677(DNA binding); GO:0000160(phosphorelay signal transduction system); GO:0006355(regulation of transcription, DNA-templated); GO:0006351(transcription, DNA-templated); GO:0005737(cytoplasm)	cpxR; two-component system, OmpR family, response regulator CpxR
unitig_0|quiver_236	Sensor protein CpxA OS=Escherichia coli O157:H7 GN=cpxA PE=3 SV=1	HATPase_c	two-component sensor histidine kinase [[Haemophilus] parasuis]	Sensory histidine kinase in two-component regulatory system with CpxR OS=Haemophilus parasuis D74 GN=cpxA PE=4 SV=1	COG5000T Signal transduction histidine kinase involved in nitrogen fixation and metabolism regulation;COG2205T K+-sensing histidine kinase KdpD	GO:0005524(ATP binding); GO:0000155(phosphorelay sensor kinase activity); GO:0016021(integral component of membrane); GO:0005622(intracellular); GO:0005886(plasma membrane)	cpxA; two-component system, OmpR family, sensor histidine kinase CpxA [EC:2.7.13.3]
unitig_0|quiver_237	Ribosomal small subunit pseudouridine synthase A OS=Pasteurella multocida (strain Pm70) GN=rsuA PE=3 SV=1	PseudoU_synth_2	16S rRNA pseudouridine(516) synthase [[Haemophilus] parasuis]	Pseudouridine synthase OS=Haemophilus parasuis GN=rsuA PE=3 SV=1	COG1187J 16S rRNA U516 pseudouridylate synthase RsuA and related 23S rRNA U2605, pseudouridylate synthases	GO:0003723(RNA binding); GO:0001522(pseudouridine synthesis); GO:0006364(rRNA processing)	rsuA; 16S rRNA pseudouridine516 synthase [EC:5.4.99.19]
unitig_0|quiver_238	Ribosomal small subunit pseudouridine synthase A OS=Pasteurella multocida (strain Pm70) GN=rsuA PE=3 SV=1	PseudoU_synth_2	16S rRNA pseudouridine(516) synthase [[Haemophilus] parasuis]	Pseudouridine synthase OS=Haemophilus parasuis GN=rsuA PE=3 SV=1	COG1187J 16S rRNA U516 pseudouridylate synthase RsuA and related 23S rRNA U2605, pseudouridylate synthases	GO:0003723(RNA binding); GO:0001522(pseudouridine synthesis); GO:0006364(rRNA processing)	rsuA; 16S rRNA pseudouridine516 synthase [EC:5.4.99.19]
unitig_0|quiver_239	Bicyclomycin resistance protein homolog OS=Haemophilus influenzae (strain ATCC 51907 / DSM 11121 / KW20 / Rd) GN=bcr PE=3 SV=1	MFS_1	Bcr/CflA family drug resistance efflux transporter [[Haemophilus] parasuis]	Bcr/CflA family drug resistance efflux transporter OS=Haemophilus parasuis GN=bcr PE=4 SV=1	COG2814G Predicted arabinose efflux permease, MFS family	GO:0015238(drug transmembrane transporter activity); GO:0046677(response to antibiotic); GO:0016021(integral component of membrane); GO:0005886(plasma membrane)	bcr, tcaB; MFS transporter, DHA1 family, multidrug resistance protein
unitig_0|quiver_240	Bicyclomycin resistance protein homolog OS=Haemophilus influenzae (strain ATCC 51907 / DSM 11121 / KW20 / Rd) GN=bcr PE=3 SV=1	MFS_1	bicyclomycin resistance protein [Haemophilus parasuis str. Nagasaki]	Bcr/CflA family drug resistance efflux transporter OS=Haemophilus parasuis GN=bcr PE=4 SV=1	COG2814G Predicted arabinose efflux permease, MFS family	GO:0015238(drug transmembrane transporter activity); GO:0046677(response to antibiotic); GO:0016021(integral component of membrane); GO:0005886(plasma membrane)	-
unitig_0|quiver_241	3-isopropylmalate dehydratase large subunit OS=Haemophilus parasuis serovar 5 (strain SH0165) GN=leuC PE=3 SV=1	Aconitase	3-isopropylmalate dehydratase large subunit [[Haemophilus] parasuis]	3-isopropylmalate dehydratase large subunit OS=Haemophilus parasuis GN=leuC PE=3 SV=1	COG0065E Homoaconitase/3-isopropylmalate dehydratase large subunit	GO:0003861(3-isopropylmalate dehydratase activity); GO:0051539(4 iron, 4 sulfur cluster binding); GO:0046872(metal ion binding); GO:0009098(leucine biosynthetic process)	-
unitig_0|quiver_242	3-isopropylmalate dehydratase large subunit OS=Haemophilus parasuis serovar 5 (strain SH0165) GN=leuC PE=3 SV=1	Aconitase	3-isopropylmalate dehydratase large subunit [[Haemophilus] parasuis]	3-isopropylmalate dehydratase large subunit OS=Haemophilus parasuis GN=leuC PE=3 SV=1	COG0065E Homoaconitase/3-isopropylmalate dehydratase large subunit	GO:0003861(3-isopropylmalate dehydratase activity); GO:0051539(4 iron, 4 sulfur cluster binding); GO:0046872(metal ion binding); GO:0009098(leucine biosynthetic process)	-
unitig_0|quiver_243	3-isopropylmalate dehydratase large subunit OS=Haemophilus parasuis serovar 5 (strain SH0165) GN=leuC PE=3 SV=1	Aconitase	3-isopropylmalate dehydratase large subunit [[Haemophilus] parasuis]	3-isopropylmalate dehydratase large subunit OS=Haemophilus parasuis GN=leuC PE=3 SV=1	COG0065E Homoaconitase/3-isopropylmalate dehydratase large subunit	GO:0003861(3-isopropylmalate dehydratase activity); GO:0051539(4 iron, 4 sulfur cluster binding); GO:0046872(metal ion binding); GO:0009098(leucine biosynthetic process)	leuC, IPMI-L; 3-isopropylmalate/(R)-2-methylmalate dehydratase large subunit [EC:4.2.1.33 4.2.1.35]
unitig_0|quiver_244	3-isopropylmalate dehydratase large subunit OS=Haemophilus parasuis serovar 5 (strain SH0165) GN=leuC PE=3 SV=1	Aconitase	3-isopropylmalate dehydratase large subunit [[Haemophilus] parasuis]	3-isopropylmalate dehydratase large subunit OS=Haemophilus parasuis GN=leuC PE=3 SV=1	COG0065E Homoaconitase/3-isopropylmalate dehydratase large subunit	GO:0003861(3-isopropylmalate dehydratase activity); GO:0051539(4 iron, 4 sulfur cluster binding); GO:0046872(metal ion binding); GO:0009098(leucine biosynthetic process)	leuC, IPMI-L; 3-isopropylmalate/(R)-2-methylmalate dehydratase large subunit [EC:4.2.1.33 4.2.1.35]
unitig_0|quiver_245	3-isopropylmalate dehydratase small subunit OS=Haemophilus parasuis serovar 5 (strain SH0165) GN=leuD PE=3 SV=1	Aconitase_C	3-isopropylmalate dehydratase small subunit [[Haemophilus] parasuis]	3-isopropylmalate dehydratase small subunit OS=Haemophilus parasuis GN=leuD1 PE=3 SV=1	COG0066E 3-isopropylmalate dehydratase small subunit	GO:0003861(3-isopropylmalate dehydratase activity); GO:0009098(leucine biosynthetic process); GO:0009316(3-isopropylmalate dehydratase complex)	-
unitig_0|quiver_246	3-isopropylmalate dehydratase small subunit OS=Haemophilus parasuis serovar 5 (strain SH0165) GN=leuD PE=3 SV=1	Aconitase_C	3-isopropylmalate dehydratase small subunit [[Haemophilus] parasuis]	3-isopropylmalate dehydratase small subunit OS=Haemophilus parasuis GN=leuD1 PE=3 SV=1	COG0066E 3-isopropylmalate dehydratase small subunit	GO:0003861(3-isopropylmalate dehydratase activity); GO:0009098(leucine biosynthetic process); GO:0009316(3-isopropylmalate dehydratase complex)	leuD, IPMI-S; 3-isopropylmalate/(R)-2-methylmalate dehydratase small subunit [EC:4.2.1.33 4.2.1.35]
unitig_0|quiver_247	-	SBP_bac_8	hypothetical protein [[Haemophilus] parasuis]	Uncharacterized protein OS=Haemophilus parasuis GN=A4U84_00235 PE=4 SV=1	COG1609K DNA-binding transcriptional regulator, LacI/PurR family;COG1653G ABC-type glycerol-3-phosphate transport system, periplasmic component	-	-
unitig_0|quiver_248	-	-	hypothetical protein [[Haemophilus] parasuis]	Uncharacterized protein OS=Haemophilus parasuis str. Nagasaki GN=HPNK_01224 PE=4 SV=1	COG1609K DNA-binding transcriptional regulator, LacI/PurR family	-	-
unitig_0|quiver_249	-	-	transcriptional regulator [[Haemophilus] parasuis]	DNA-binding transcriptional repressor MalI OS=Haemophilus parasuis GN=HS327_00518 PE=4 SV=1	COG1609K DNA-binding transcriptional regulator, LacI/PurR family	-	-
unitig_0|quiver_250	Metalloprotease PmbA homolog OS=Haemophilus influenzae (strain ATCC 51907 / DSM 11121 / KW20 / Rd) GN=pmbA PE=3 SV=1	-	metalloprotease PmbA [[Haemophilus] parasuis]	Protein pmbA OS=Haemophilus parasuis 174 GN=pmbA PE=4 SV=1	COG0312R Predicted Zn-dependent protease or its inactivated homolog	GO:0008237(metallopeptidase activity); GO:0005737(cytoplasm)	pmbA; PmbA protein
unitig_0|quiver_251	Metalloprotease PmbA homolog OS=Haemophilus influenzae (strain ATCC 51907 / DSM 11121 / KW20 / Rd) GN=pmbA PE=3 SV=1	PmbA_TldD	metalloprotease PmbA [[Haemophilus] parasuis]	Protein pmbA OS=Haemophilus parasuis 174 GN=pmbA PE=4 SV=1	COG0312R Predicted Zn-dependent protease or its inactivated homolog	GO:0008237(metallopeptidase activity); GO:0005737(cytoplasm)	-
unitig_0|quiver_252	UPF0307 protein HAPS_0332 OS=Haemophilus parasuis serovar 5 (strain SH0165) GN=HAPS_0332 PE=3 SV=1	DUF615	hypothetical protein [[Haemophilus] parasuis]	UPF0307 protein HPS174_0171 OS=Haemophilus parasuis 174 GN=HPS174_0171 PE=3 SV=1	COG3028J Ribosomal 50S subunit-associated protein YjgA (function unknown), DUF615 family	-	yjgA; ribosome-associated protein
unitig_0|quiver_253	-	SirB	hypothetical protein [[Haemophilus] parasuis]	Uncharacterized protein OS=Haemophilus parasuis str. Nagasaki GN=HPNK_01244 PE=4 SV=1	COG3094S Uncharacterized membrane protein SirB2	-	-
unitig_0|quiver_254	-	TusA	SirA protein [[Haemophilus] parasuis]	SirA protein/redox protein, regulator of disulfide bond formation OS=Haemophilus parasuis GN=A4U84_00260 PE=3 SV=1	COG0425O TusA-related sulfurtransferase	-	-
unitig_0|quiver_255	Uncharacterized protein HI_0243 OS=Haemophilus influenzae (strain ATCC 51907 / DSM 11121 / KW20 / Rd) GN=HI_0243 PE=4 SV=1	Hemerythrin	preprotein translocase subunit YajC [[Haemophilus] parasuis]	Uncharacterized protein OS=Haemophilus parasuis 174 GN=HPS174_0168 PE=4 SV=1	COG3945R Hemerythrin-like domain	-	-
unitig_0|quiver_256	DNA gyrase subunit B (Fragment) OS=Proteus mirabilis GN=gyrB PE=3 SV=1	HATPase_c	DNA gyrase subunit B [[Haemophilus] parasuis]	DNA gyrase subunit B OS=Haemophilus parasuis 174 GN=gyrB PE=3 SV=1	COG0187L DNA gyrase/topoisomerase IV, subunit B	GO:0005524(ATP binding); GO:0003677(DNA binding); GO:0003918(DNA topoisomerase type II (ATP-hydrolyzing) activity); GO:0006265(DNA topological change); GO:0005737(cytoplasm)	-
unitig_0|quiver_257	DNA gyrase subunit B OS=Escherichia coli O157:H7 GN=gyrB PE=3 SV=2	DNA_gyraseB	DNA gyrase subunit B [[Haemophilus] parasuis]	DNA gyrase subunit B OS=Haemophilus parasuis SW114 GN=gyrB PE=3 SV=1	COG0187L DNA gyrase/topoisomerase IV, subunit B	GO:0005524(ATP binding); GO:0003677(DNA binding); GO:0003918(DNA topoisomerase type II (ATP-hydrolyzing) activity); GO:0046872(metal ion binding); GO:0006265(DNA topological change); GO:0046677(response to antibiotic); GO:0005694(chromosome); GO:0005737(cytoplasm)	gyrB; DNA gyrase subunit B [EC:5.6.2.2]
unitig_0|quiver_258	DNA gyrase subunit B OS=Haemophilus influenzae (strain ATCC 51907 / DSM 11121 / KW20 / Rd) GN=gyrB PE=3 SV=1	Toprim	DNA gyrase subunit B [[Haemophilus] parasuis]	DNA gyrase subunit B OS=Haemophilus parasuis GN=gyrB PE=3 SV=1	COG0187L DNA gyrase/topoisomerase IV, subunit B	GO:0005524(ATP binding); GO:0003677(DNA binding); GO:0003918(DNA topoisomerase type II (ATP-hydrolyzing) activity); GO:0046872(metal ion binding); GO:0007059(chromosome segregation); GO:0006265(DNA topological change); GO:0005694(chromosome); GO:0005737(cytoplasm); GO:0009295(nucleoid)	gyrB; DNA gyrase subunit B [EC:5.6.2.2]
unitig_0|quiver_259	Queuine tRNA-ribosyltransferase OS=Haemophilus parasuis serovar 5 (strain SH0165) GN=tgt PE=3 SV=1	-	tRNA guanosine(34) transglycosylase Tgt [[Haemophilus] parasuis]	Queuine tRNA-ribosyltransferase OS=Haemophilus parasuis GN=tgt PE=3 SV=1	COG0343J Queuine/archaeosine tRNA-ribosyltransferase	GO:0046872(metal ion binding); GO:0008479(queuine tRNA-ribosyltransferase activity); GO:0008616(queuosine biosynthetic process); GO:0101030(tRNA-guanine transglycosylation)	-
unitig_0|quiver_260	Queuine tRNA-ribosyltransferase OS=Haemophilus parasuis serovar 5 (strain SH0165) GN=tgt PE=3 SV=1	TGT	tRNA-guanine(34) transglycosylase [[Haemophilus] parasuis]	Queuine tRNA-ribosyltransferase OS=Haemophilus parasuis GN=tgt PE=3 SV=1	COG0343J Queuine/archaeosine tRNA-ribosyltransferase	GO:0046872(metal ion binding); GO:0008479(queuine tRNA-ribosyltransferase activity); GO:0008616(queuosine biosynthetic process); GO:0101030(tRNA-guanine transglycosylation)	tgt, QTRT1; queuine tRNA-ribosyltransferase [EC:2.4.2.29]
unitig_0|quiver_261	Queuine tRNA-ribosyltransferase OS=Haemophilus parasuis serovar 5 (strain SH0165) GN=tgt PE=3 SV=1	TGT	tRNA guanosine(34) transglycosylase Tgt [[Haemophilus] parasuis]	Queuine tRNA-ribosyltransferase OS=Haemophilus parasuis GN=tgt PE=3 SV=1	COG0343J Queuine/archaeosine tRNA-ribosyltransferase	GO:0046872(metal ion binding); GO:0008479(queuine tRNA-ribosyltransferase activity); GO:0008616(queuosine biosynthetic process); GO:0101030(tRNA-guanine transglycosylation)	-
unitig_0|quiver_262	Queuine tRNA-ribosyltransferase OS=Haemophilus parasuis serovar 5 (strain SH0165) GN=tgt PE=3 SV=1	TGT	tRNA guanosine(34) transglycosylase Tgt [[Haemophilus] parasuis]	Queuine tRNA-ribosyltransferase OS=Haemophilus parasuis GN=tgt PE=3 SV=1	COG0343J Queuine/archaeosine tRNA-ribosyltransferase	GO:0046872(metal ion binding); GO:0008479(queuine tRNA-ribosyltransferase activity); GO:0008616(queuosine biosynthetic process); GO:0101030(tRNA-guanine transglycosylation)	-
unitig_0|quiver_263	-	-	toxin [[Haemophilus] parasuis]	Cytolethal distending toxin subunit A OS=Haemophilus parasuis GN=cdtA PE=4 SV=1	-	-	-
unitig_0|quiver_264	Cytolethal distending toxin subunit A OS=Aggregatibacter actinomycetemcomitans GN=cdtA PE=1 SV=1	CDtoxinA	toxin [[Haemophilus] parasuis]	Cytolethal distending toxin subunit A OS=Haemophilus parasuis GN=cdtA PE=4 SV=1	-	GO:0030246(carbohydrate binding); GO:0090729(toxin activity); GO:0009279(cell outer membrane)	-
unitig_0|quiver_265	Cytolethal distending toxin subunit B homolog OS=Salmonella typhi GN=cdtB PE=1 SV=1	Exo_endo_phos	cytolethal distending toxin B [[Haemophilus] parasuis]	Cytolethal distending toxin B OS=Haemophilus parasuis GN=cdtB PE=4 SV=1	-	GO:0004519(endonuclease activity); GO:0090729(toxin activity); GO:0005576(extracellular region)	-
unitig_0|quiver_266	Cytolethal distending toxin subunit B homolog OS=Salmonella typhi GN=cdtB PE=1 SV=1	Exo_endo_phos	cytolethal distending toxin subunit CdtB [[Haemophilus] parasuis]	Cytolethal distending toxin protein B OS=Haemophilus parasuis 174 GN=HPS174_0260 PE=4 SV=1	-	GO:0004519(endonuclease activity); GO:0090729(toxin activity); GO:0005576(extracellular region)	-
unitig_0|quiver_267	-	-	toxin [[Haemophilus] parasuis]	Cytolethal distending toxin C OS=Haemophilus parasuis GN=cdtC PE=4 SV=1	-	-	-
unitig_0|quiver_268	-	CDtoxinA	cytolethal distending toxin protein C [[Haemophilus] parasuis]	Cytolethal distending toxin protein C OS=Haemophilus parasuis D74 GN=HPSD74_0281 PE=4 SV=1	-	-	-
unitig_0|quiver_269	-	-	hypothetical protein [[Haemophilus] parasuis]	Uncharacterized protein OS=Haemophilus parasuis 29755 GN=SVR5_00307 PE=4 SV=1	-	-	-
unitig_0|quiver_270	tRNA threonylcarbamoyladenosine biosynthesis protein TsaB OS=Haemophilus influenzae (strain ATCC 51907 / DSM 11121 / KW20 / Rd) GN=tsaB PE=1 SV=1	Peptidase_M22	putative M22-like peptidase [Haemophilus parasuis SH0165]	Putative M22-like peptidase OS=Haemophilus parasuis serovar 5 (strain SH0165) GN=HAPS_0322 PE=4 SV=1	COG1214J tRNA A37 threonylcarbamoyladenosine modification protein TsaB	GO:0002949(tRNA threonylcarbamoyladenosine modification); GO:0005737(cytoplasm)	tsaB; tRNA threonylcarbamoyladenosine biosynthesis protein TsaB
unitig_0|quiver_271	Phospho-2-dehydro-3-deoxyheptonate aldolase OS=Haemophilus influenzae (strain ATCC 51907 / DSM 11121 / KW20 / Rd) GN=aroG PE=3 SV=1	DAHP_synth_1	3-deoxy-7-phosphoheptulonate synthase [[Haemophilus] parasuis]	Phospho-2-dehydro-3-deoxyheptonate aldolase OS=Haemophilus parasuis 174 GN=HPS174_0160 PE=3 SV=1	COG0722E 3-deoxy-D-arabino-heptulosonate 7-phosphate (DAHP) synthase	GO:0003849(3-deoxy-7-phosphoheptulonate synthase activity); GO:0009073(aromatic amino acid family biosynthetic process); GO:0009423(chorismate biosynthetic process); GO:0005737(cytoplasm)	-
unitig_0|quiver_272	Phospho-2-dehydro-3-deoxyheptonate aldolase OS=Haemophilus influenzae (strain ATCC 51907 / DSM 11121 / KW20 / Rd) GN=aroG PE=3 SV=1	DAHP_synth_1	Phospho-2-dehydro-3-deoxyheptonate aldolase, Phe-sensitive [[Haemophilus] parasuis]	Phospho-2-dehydro-3-deoxyheptonate aldolase OS=Haemophilus parasuis GN=aroG PE=3 SV=1	COG0722E 3-deoxy-D-arabino-heptulosonate 7-phosphate (DAHP) synthase	GO:0003849(3-deoxy-7-phosphoheptulonate synthase activity); GO:0009073(aromatic amino acid family biosynthetic process); GO:0009423(chorismate biosynthetic process); GO:0005737(cytoplasm)	E2.5.1.54, aroF, aroG, aroH; 3-deoxy-7-phosphoheptulonate synthase [EC:2.5.1.54]
unitig_0|quiver_273	DNA translocase FtsK OS=Haemophilus ducreyi (strain 35000HP / ATCC 700724) GN=ftsK PE=3 SV=1	-	DNA translocase FtsK [[Haemophilus] parasuis]	DNA translocase ftsK OS=Haemophilus parasuis 174 GN=ftsK PE=3 SV=1	COG1674D DNA segregation ATPase FtsK/SpoIIIE and related proteins	GO:0005524(ATP binding); GO:0003677(DNA binding); GO:0007049(cell cycle); GO:0051301(cell division); GO:0007059(chromosome segregation); GO:0016021(integral component of membrane); GO:0005886(plasma membrane)	-
unitig_0|quiver_274	DNA translocase FtsK OS=Haemophilus ducreyi (strain 35000HP / ATCC 700724) GN=ftsK PE=3 SV=1	FtsK_SpoIIIE	DNA translocase FtsK [[Haemophilus] parasuis]	DNA translocase ftsK OS=Haemophilus parasuis 174 GN=ftsK PE=3 SV=1	COG1674D DNA segregation ATPase FtsK/SpoIIIE and related proteins	GO:0005524(ATP binding); GO:0003677(DNA binding); GO:0007049(cell cycle); GO:0051301(cell division); GO:0007059(chromosome segregation); GO:0016021(integral component of membrane); GO:0005886(plasma membrane)	ftsK, spoIIIE; DNA segregation ATPase FtsK/SpoIIIE, S-DNA-T family
unitig_0|quiver_275	DNA translocase FtsK OS=Pasteurella multocida (strain Pm70) GN=ftsK PE=3 SV=1	FtsK_4TM	DNA translocase FtsK [[Haemophilus] parasuis]	DNA translocase ftsK OS=Haemophilus parasuis MN-H GN=ftsK PE=3 SV=1	COG1674D DNA segregation ATPase FtsK/SpoIIIE and related proteins	GO:0005524(ATP binding); GO:0003677(DNA binding); GO:0007049(cell cycle); GO:0051301(cell division); GO:0007059(chromosome segregation); GO:0016021(integral component of membrane); GO:0005886(plasma membrane)	-
unitig_0|quiver_276	DNA translocase FtsK OS=Haemophilus ducreyi (strain 35000HP / ATCC 700724) GN=ftsK PE=3 SV=1	FtsK_4TM	DNA translocase FtsK [[Haemophilus] parasuis]	DNA translocase ftsK OS=Haemophilus parasuis 174 GN=ftsK PE=3 SV=1	COG1674D DNA segregation ATPase FtsK/SpoIIIE and related proteins	GO:0005524(ATP binding); GO:0003677(DNA binding); GO:0007049(cell cycle); GO:0051301(cell division); GO:0007059(chromosome segregation); GO:0016021(integral component of membrane); GO:0005886(plasma membrane)	-
unitig_0|quiver_277	Leucine-responsive regulatory protein OS=Haemophilus influenzae (strain ATCC 51907 / DSM 11121 / KW20 / Rd) GN=lrp PE=3 SV=1	AsnC_trans_reg	lrp transcriptional dual regulator [[Haemophilus] parasuis]	Leucine-responsive regulatory protein OS=Haemophilus parasuis GN=lrp PE=4 SV=1	COG1522K DNA-binding transcriptional regulator, Lrp family	GO:0003700(transcription factor activity, sequence-specific DNA binding); GO:0043565(sequence-specific DNA binding); GO:0006524(alanine catabolic process); GO:0006351(transcription, DNA-templated); GO:0005829(cytosol)	lrp; Lrp/AsnC family transcriptional regulator, leucine-responsive regulatory protein
unitig_0|quiver_278	NADPH-dependent 7-cyano-7-deazaguanine reductase OS=Haemophilus parasuis serovar 5 (strain SH0165) GN=queF PE=3 SV=1	QueF_N	preQ(1) synthase [[Haemophilus] parasuis]	NADPH-dependent 7-cyano-7-deazaguanine reductase OS=Haemophilus parasuis MN-H GN=queF PE=3 SV=1	COG0780J NADPH-dependent 7-cyano-7-deazaguanine reductase QueF, C-terminal domain, T-fold superfamily;COG2904J NADPH-dependent 7-cyano-7-deazaguanine reductase QueF, N-terminal domain	GO:0046857(oxidoreductase activity, acting on other nitrogenous compounds as donors, with NAD or NADP as acceptor); GO:0033739(preQ1 synthase activity); GO:0008616(queuosine biosynthetic process); GO:0005737(cytoplasm)	queF; 7-cyano-7-deazaguanine reductase [EC:1.7.1.13]
unitig_0|quiver_279	Bifunctional glutamine synthetase adenylyltransferase/adenylyl-removing enzyme OS=Mannheimia haemolytica GN=glnE PE=3 SV=1	GlnD_UR_UTase	glutamate-ammonia ligase adenylyltransferase family protein, partial [Haemophilus parasuis SW114]	Bifunctional glutamine synthetase adenylyltransferase/adenylyl-removing enzyme OS=Haemophilus parasuis GN=glnE PE=3 SV=1	COG1391O Glutamine synthetase adenylyltransferase	GO:0008882([glutamate-ammonia-ligase] adenylyltransferase activity); GO:0047388(adenylyl-[glutamate-ammonia ligase] hydrolase activity); GO:0005524(ATP binding); GO:0008152(metabolic process)	glnE; [glutamine synthetase] adenylyltransferase / [glutamine synthetase]-adenylyl-L-tyrosine phosphorylase [EC:2.7.7.42 2.7.7.89]
unitig_0|quiver_280	Bifunctional glutamine synthetase adenylyltransferase/adenylyl-removing enzyme OS=Mannheimia haemolytica GN=glnE PE=3 SV=1	GlnD_UR_UTase	glutamate-ammonia ligase adenylyltransferase family protein [Haemophilus parasuis 12939]	Bifunctional glutamine synthetase adenylyltransferase/adenylyl-removing enzyme OS=Haemophilus parasuis GN=glnE PE=3 SV=1	COG1391O Glutamine synthetase adenylyltransferase	GO:0008882([glutamate-ammonia-ligase] adenylyltransferase activity); GO:0047388(adenylyl-[glutamate-ammonia ligase] hydrolase activity); GO:0005524(ATP binding); GO:0008152(metabolic process)	glnE; [glutamine synthetase] adenylyltransferase / [glutamine synthetase]-adenylyl-L-tyrosine phosphorylase [EC:2.7.7.42 2.7.7.89]
unitig_0|quiver_281	Bifunctional glutamine synthetase adenylyltransferase/adenylyl-removing enzyme OS=Haemophilus ducreyi (strain 35000HP / ATCC 700724) GN=glnE PE=3 SV=1	-	glutamate-ammonia ligase adenylyltransferase family protein [Haemophilus parasuis 12939]	Bifunctional glutamine synthetase adenylyltransferase/adenylyl-removing enzyme OS=Haemophilus parasuis 174 GN=glnE PE=3 SV=1	COG1391O Glutamine synthetase adenylyltransferase	GO:0008882([glutamate-ammonia-ligase] adenylyltransferase activity); GO:0047388(adenylyl-[glutamate-ammonia ligase] hydrolase activity); GO:0005524(ATP binding); GO:0008152(metabolic process)	-
unitig_0|quiver_282	Bifunctional glutamine synthetase adenylyltransferase/adenylyl-removing enzyme OS=Haemophilus ducreyi (strain 35000HP / ATCC 700724) GN=glnE PE=3 SV=1	GlnE	glutamine-synthetase adenylyltransferase [Haemophilus parasuis HPS9]	Bifunctional glutamine synthetase adenylyltransferase/adenylyl-removing enzyme OS=Haemophilus parasuis GN=glnE PE=3 SV=1	COG1391O Glutamine synthetase adenylyltransferase	GO:0008882([glutamate-ammonia-ligase] adenylyltransferase activity); GO:0047388(adenylyl-[glutamate-ammonia ligase] hydrolase activity); GO:0005524(ATP binding); GO:0008152(metabolic process)	-
unitig_0|quiver_283	Bifunctional glutamine synthetase adenylyltransferase/adenylyl-removing enzyme OS=Mannheimia haemolytica GN=glnE PE=3 SV=1	GlnE	glutamate-ammonia ligase adenylyltransferase family protein, partial [Haemophilus parasuis SW114]	Bifunctional glutamine synthetase adenylyltransferase/adenylyl-removing enzyme (Fragment) OS=Haemophilus parasuis SW114 GN=HPSSW114_0134 PE=3 SV=1	COG1391O Glutamine synthetase adenylyltransferase	GO:0008882([glutamate-ammonia-ligase] adenylyltransferase activity); GO:0047388(adenylyl-[glutamate-ammonia ligase] hydrolase activity); GO:0005524(ATP binding); GO:0008152(metabolic process)	-
unitig_0|quiver_284	UPF0306 protein C8J_1355 OS=Campylobacter jejuni subsp. jejuni serotype O:6 (strain 81116 / NCTC 11828) GN=C8J_1355 PE=3 SV=1	Putative_PNPOx	hypothetical protein [[Haemophilus] parasuis]	Uncharacterized protein OS=Haemophilus parasuis GN=BLL93_01525 PE=4 SV=1	COG3787S Uncharacterized conserved protein YhbP, UPF0306 family	GO:0048037(cofactor binding)	-
unitig_0|quiver_285	Flavin prenyltransferase UbiX OS=Neisseria meningitidis serogroup B (strain MC58) GN=ubiX PE=3 SV=2	Flavoprotein	aromatic acid decarboxylase [[Haemophilus] parasuis]	Flavin prenyltransferase UbiX OS=Haemophilus parasuis GN=bsdB PE=3 SV=1	COG0163H 3-polyprenyl-4-hydroxybenzoate decarboxylase	GO:0004659(prenyltransferase activity)	ubiX, bsdB, PAD1; flavin prenyltransferase [EC:2.5.1.129]
unitig_0|quiver_286	Flavin prenyltransferase UbiX OS=Neisseria meningitidis serogroup A / serotype 4A (strain Z2491) GN=ubiX PE=3 SV=1	Flavoprotein	aromatic acid decarboxylase [[Haemophilus] parasuis]	Flavin prenyltransferase UbiX OS=Haemophilus parasuis str. Nagasaki GN=ubiX PE=3 SV=1	COG0163H 3-polyprenyl-4-hydroxybenzoate decarboxylase	GO:0004659(prenyltransferase activity)	-
unitig_0|quiver_287	tRNA 2-thiocytidine biosynthesis protein TtcA OS=Actinobacillus pleuropneumoniae serotype 5b (strain L20) GN=ttcA PE=3 SV=1	-	tRNA 2-thiocytidine(32) synthetase TtcA [[Haemophilus] parasuis]	tRNA 2-thiocytidine biosynthesis protein TtcA OS=Haemophilus parasuis 174 GN=ttcA PE=3 SV=1	COG0037J tRNA(Ile)-lysidine synthase TilS/MesJ	GO:0051539(4 iron, 4 sulfur cluster binding); GO:0005524(ATP binding); GO:0046872(metal ion binding); GO:0016740(transferase activity); GO:0000049(tRNA binding); GO:0008033(tRNA processing); GO:0005737(cytoplasm)	-
unitig_0|quiver_288	tRNA 2-thiocytidine biosynthesis protein TtcA OS=Actinobacillus pleuropneumoniae serotype 5b (strain L20) GN=ttcA PE=3 SV=1	ATP_bind_3	tRNA 2-thiocytidine(32) synthetase TtcA [[Haemophilus] parasuis]	tRNA 2-thiocytidine biosynthesis protein TtcA OS=Haemophilus parasuis 174 GN=ttcA PE=3 SV=1	COG0037J tRNA(Ile)-lysidine synthase TilS/MesJ	GO:0051539(4 iron, 4 sulfur cluster binding); GO:0005524(ATP binding); GO:0046872(metal ion binding); GO:0016740(transferase activity); GO:0000049(tRNA binding); GO:0008033(tRNA processing); GO:0005737(cytoplasm)	ttcA; tRNA 2-thiocytidine biosynthesis protein TtcA
unitig_0|quiver_289	Uncharacterized membrane protein HI_0325 OS=Haemophilus influenzae (strain ATCC 51907 / DSM 11121 / KW20 / Rd) GN=HI_0325 PE=4 SV=1	Na_H_antiport_2	sodium:proton antiporter [[Haemophilus] parasuis]	Na+/H+ antiporter family protein OS=Haemophilus parasuis 174 GN=HPS174_0151 PE=4 SV=1	COG2056E Predicted histidine transporter YuiF, NhaC family	GO:0016021(integral component of membrane); GO:0005886(plasma membrane)	-
unitig_0|quiver_290	Uncharacterized membrane protein HI_0325 OS=Haemophilus influenzae (strain ATCC 51907 / DSM 11121 / KW20 / Rd) GN=HI_0325 PE=4 SV=1	Na_H_antiporter	na+/H+ antiporter family protein [[Haemophilus] parasuis]	Na+/H+ antiporter family protein OS=Haemophilus parasuis 174 GN=HPS174_0151 PE=4 SV=1	COG2056E Predicted histidine transporter YuiF, NhaC family	GO:0016021(integral component of membrane); GO:0005886(plasma membrane)	yuiF; putative amino acid transporter
unitig_0|quiver_291	Exodeoxyribonuclease III OS=Haemophilus influenzae (strain ATCC 51907 / DSM 11121 / KW20 / Rd) GN=xthA PE=3 SV=1	Exo_endo_phos	exodeoxyribonuclease III [[Haemophilus] parasuis]	Exodeoxyribonuclease III OS=Haemophilus parasuis 174 GN=xth PE=4 SV=1	COG0708L Exonuclease III	GO:0003677(DNA binding); GO:0004519(endonuclease activity); GO:0008853(exodeoxyribonuclease III activity); GO:0046872(metal ion binding); GO:0006281(DNA repair); GO:0005622(intracellular)	E3.1.11.2, xthA; exodeoxyribonuclease III [EC:3.1.11.2]
unitig_0|quiver_292	-	-	hypothetical protein [[Haemophilus] parasuis]	Uncharacterized protein OS=Haemophilus parasuis D74 GN=HPSD74_0310 PE=4 SV=1	-	-	-
unitig_0|quiver_293	-	-	hep_Hag family protein, partial [Haemophilus parasuis 12939]	VtaA30 (Fragment) OS=Haemophilus parasuis MN-H GN=vtaA30 PE=4 SV=1	-	-	-
unitig_0|quiver_294	-	-	-	-	-	-	-
unitig_0|quiver_295	-	-	hypothetical protein HPS10_08965, partial [Haemophilus parasuis HPS10]	Uncharacterized protein (Fragment) OS=Haemophilus parasuis HPS10 GN=HPS10_08965 PE=4 SV=1	-	-	-
unitig_0|quiver_296	-	YadA_stalk	hypothetical protein, partial [[Haemophilus] parasuis]	Collagen triple helix repeat family protein OS=Haemophilus parasuis 174 GN=HPS174_0898 PE=4 SV=1	COG1511S Uncharacterized membrane protein YhgE, phage infection protein (PIP) family;COG5295UW Autotransporter adhesin	-	-
unitig_0|quiver_297	-	-	collagen triple helix repeat family protein [Haemophilus parasuis 174]	Collagen triple helix repeat family protein OS=Haemophilus parasuis 174 GN=HPS174_0898 PE=4 SV=1	-	-	-
unitig_0|quiver_298	Autotransporter adhesin SadA OS=Salmonella typhimurium (strain LT2 / SGSC1412 / ATCC 700720) GN=sadA PE=1 SV=1	YadA_anchor	hypothetical protein [[Haemophilus] parasuis]	YadA domain-containing protein OS=Haemophilus parasuis 29755 GN=SVR5_00801 PE=4 SV=1	COG5295UW Autotransporter adhesin	GO:0009405(pathogenesis); GO:0009279(cell outer membrane); GO:0009986(cell surface); GO:0016021(integral component of membrane)	-
unitig_0|quiver_299	UPF0231 protein APP7_1023 OS=Actinobacillus pleuropneumoniae serotype 7 (strain AP76) GN=APP7_1023 PE=3 SV=1	UPF0231	hypothetical protein [[Haemophilus] parasuis]	UPF0231 protein HPSMNH_0140 OS=Haemophilus parasuis MN-H GN=HPSMNH_0140 PE=3 SV=1	COG3112S Uncharacterized protein YacL, UPF0231 family	-	K09910; uncharacterized protein
unitig_0|quiver_300	UvrABC system protein A OS=Haemophilus influenzae (strain ATCC 51907 / DSM 11121 / KW20 / Rd) GN=uvrA PE=3 SV=1	-	branched-chain amino acid ATP-binding cassette transporter family protein [[Haemophilus] parasuis]	Uncharacterized protein OS=Haemophilus parasuis GN=A4U84_00365 PE=4 SV=1	COG0178L Excinuclease UvrABC ATPase subunit	GO:0005524(ATP binding); GO:0016887(ATPase activity); GO:0003677(DNA binding); GO:0046872(metal ion binding); GO:0004518(nuclease activity); GO:0006289(nucleotide-excision repair); GO:0009432(SOS response); GO:0005737(cytoplasm); GO:0009380(excinuclease repair complex)	-
unitig_0|quiver_301	Tip attachment protein J OS=Escherichia phage lambda GN=J PE=1 SV=1	Phage-tail_3	hypothetical protein [[Haemophilus] parasuis]	Emp24/gp25L/p24 /GOLD family protein OS=Haemophilus parasuis D74 GN=HPSD74_0307 PE=4 SV=1	COG4733X Phage-related protein, tail component	GO:0098670(entry receptor-mediated virion attachment to host cell); GO:0099001(viral genome ejection through host cell envelope, long flexible tail mechanism); GO:0098003(viral tail assembly); GO:0019062(virion attachment to host cell); GO:0030430(host cell cytoplasm); GO:0098015(virus tail)	-
unitig_0|quiver_302	-	Prok-JAB	nlpC/P60 family protein [Haemophilus parasuis H465]	Phage tail protein OS=Haemophilus parasuis GN=A4U84_00380 PE=4 SV=1	COG1310O Proteasome lid subunit RPN8/RPN11, contains Jab1/MPN domain metalloenzyme (JAMM) motif;COG0791M Cell wall-associated hydrolase, NlpC family	-	-
unitig_0|quiver_303	Antitoxin HicB OS=Escherichia coli O157:H7 GN=hicB PE=3 SV=2	HicB_lk_antitox	antitoxin HicB [[Haemophilus] parasuis]	Antitoxin OS=Haemophilus parasuis GN=A4U84_00390 PE=4 SV=1	COG1598V Predicted nuclease of the RNAse H fold, HicB family	GO:0043565(sequence-specific DNA binding); GO:0006355(regulation of transcription, DNA-templated); GO:0006351(transcription, DNA-templated)	hicB; antitoxin HicB
unitig_0|quiver_304	Tail tip protein L OS=Escherichia phage lambda GN=L PE=1 SV=1	Phage_tail_L	phage minor tail protein L [Haemophilus parasuis 174]	Phage minor tail protein L OS=Haemophilus parasuis 174 GN=HPS174_0893 PE=4 SV=1	COG4672X Phage-related protein	GO:0051539(4 iron, 4 sulfur cluster binding); GO:0046872(metal ion binding); GO:0099001(viral genome ejection through host cell envelope, long flexible tail mechanism); GO:0098003(viral tail assembly); GO:0030430(host cell cytoplasm); GO:0098015(virus tail)	-
unitig_0|quiver_305	-	Phage_HK97_TLTM	hypothetical protein [[Haemophilus] parasuis]	Uncharacterized protein OS=Haemophilus parasuis GN=A4U84_07955 PE=4 SV=1	COG1196D Chromosome segregation ATPase	-	-
unitig_0|quiver_306	-	-	tape measure domain protein [Haemophilus parasuis SW140]	Tape measure domain protein OS=Haemophilus parasuis MN-H GN=HPSMNH_0273 PE=4 SV=1	COG5281X Phage-related minor tail protein	-	-
unitig_0|quiver_307	Antirepressor protein ant OS=Salmonella phage P22 GN=ant PE=1 SV=1	P22_AR_N	ATPase [[Haemophilus] parasuis]	Uncharacterized protein OS=Haemophilus parasuis str. Nagasaki GN=HPNK_00357 PE=4 SV=1	COG3547X Transposase	GO:0006355(regulation of transcription, DNA-templated); GO:0006351(transcription, DNA-templated)	-
unitig_0|quiver_308	-	-	hypothetical protein [[Haemophilus] parasuis]	Uncharacterized protein OS=Haemophilus parasuis str. Nagasaki GN=HPNK_00352 PE=4 SV=1	-	-	-
unitig_0|quiver_309	-	-	hypothetical protein [[Haemophilus] parasuis]	Uncharacterized protein OS=Haemophilus parasuis GN=BLL93_02165 PE=4 SV=1	-	-	-
unitig_0|quiver_310	-	Phage_Mu_F	hypothetical protein [[Haemophilus] parasuis]	Uncharacterized protein OS=Haemophilus parasuis GN=BLL93_02170 PE=4 SV=1	COG2369S Uncharacterized conserved protein, contains phage Mu gpF-like domain	-	-
unitig_0|quiver_311	-	DUF4055	bacteriophage protein [[Haemophilus] parasuis]	Uncharacterized protein OS=Haemophilus parasuis GN=BLL93_02175 PE=4 SV=1	-	-	-
unitig_0|quiver_312	-	Terminase_3C	phage terminase large subunit PBSX family [[Haemophilus] parasuis]	PBSX family phage terminase large subunit OS=Haemophilus parasuis str. Nagasaki GN=HPNK_00337 PE=4 SV=1	COG1783X Phage terminase large subunit	-	xtmB; phage terminase large subunit
unitig_0|quiver_313	Uncharacterized protein HI_1410 OS=Haemophilus influenzae (strain ATCC 51907 / DSM 11121 / KW20 / Rd) GN=HI_1410 PE=1 SV=1	Terminase_3	terminase, partial [Haemophilus parasuis HPS9]	Phage terminase large subunit OS=Haemophilus parasuis 29755 GN=SVR5_00641 PE=4 SV=1	COG1783X Phage terminase large subunit	GO:0006323(DNA packaging)	-
unitig_0|quiver_314	Uncharacterized protein HI_1411 OS=Haemophilus influenzae (strain ATCC 51907 / DSM 11121 / KW20 / Rd) GN=HI_1411 PE=4 SV=1	Terminase_2	bacteriophage terminase small subunit [[Haemophilus] parasuis]	Terminase OS=Haemophilus parasuis GN=BLL93_12825 PE=4 SV=1	COG3728X Phage terminase, small subunit	GO:0006323(DNA packaging)	xtmA; phage terminase small subunit
unitig_0|quiver_315	-	-	hypothetical protein HPSNAG_2327 [Haemophilus parasuis str. Nagasaki]	Uncharacterized protein OS=Haemophilus parasuis 174 GN=HPS174_0874 PE=4 SV=1	-	-	-
unitig_0|quiver_316	-	-	hypothetical protein [[Haemophilus] parasuis]	Putative lytic protein Rz1 OS=Haemophilus parasuis 174 GN=terS PE=4 SV=1	-	-	-
unitig_0|quiver_317	-	DUF2570	hypothetical protein HPSSW140_0233 [Haemophilus parasuis SW140]	Uncharacterized protein OS=Haemophilus parasuis GN=A4U84_08055 PE=4 SV=1	-	-	-
unitig_0|quiver_318	Lysozyme OS=Escherichia phage P1 GN=17 PE=1 SV=1	Phage_lysozyme	lysozyme [Haemophilus parasuis SW140]	Lysozyme OS=Haemophilus parasuis str. Nagasaki GN=HPNK_04142 PE=3 SV=1	COG3772M Phage-related lysozyme (muramidase), GH24 family	GO:0003796(lysozyme activity); GO:0016998(cell wall macromolecule catabolic process); GO:0019835(cytolysis); GO:0044659(cytolysis by virus of host cell); GO:0042742(defense response to bacterium); GO:0009253(peptidoglycan catabolic process)	-
unitig_0|quiver_319	-	-	conserved hypothetical protein [Haemophilus parasuis SH0165]	Uncharacterized protein OS=Haemophilus parasuis str. Nagasaki GN=HPNK_00312 PE=4 SV=1	-	-	-
unitig_0|quiver_320	-	-	hypothetical protein [[Haemophilus] parasuis]	Uncharacterized protein OS=Haemophilus parasuis str. Nagasaki GN=HPNK_00307 PE=4 SV=1	-	-	-
unitig_0|quiver_321	-	-	hypothetical protein [[Haemophilus] parasuis]	Uncharacterized protein OS=Haemophilus parasuis 29755 GN=SVR5_00667 PE=4 SV=1	-	-	-
unitig_0|quiver_322	Antirepressor protein ant OS=Salmonella phage P22 GN=ant PE=1 SV=1	P22_AR_N	putative phage antirepressor protein [Haemophilus parasuis SW140]	Putative phage antirepressor protein OS=Haemophilus parasuis 174 GN=HPS174_0868 PE=4 SV=1	COG3646X Phage regulatory protein Rha	GO:0006355(regulation of transcription, DNA-templated); GO:0006351(transcription, DNA-templated)	-
unitig_0|quiver_323	-	-	hypothetical protein HPSSW140_0240 [Haemophilus parasuis SW140]	Uncharacterized protein OS=Haemophilus parasuis SW114 GN=HPSSW114_0232 PE=4 SV=1	-	-	-
unitig_0|quiver_324	-	Sigma70_ECF	ECF sigma factor family protein [[Haemophilus] parasuis]	Uncharacterized protein OS=Haemophilus parasuis GN=HS327_00771 PE=4 SV=1	-	-	-
unitig_0|quiver_325	Protein ninG OS=Escherichia phage lambda GN=ninG PE=3 SV=1	NinG	protein NinG [[Haemophilus] parasuis]	Uncharacterized protein OS=Haemophilus parasuis HPS10 GN=HPS10_04290 PE=4 SV=1	COG1403V 5-methylcytosine-specific restriction endonuclease McrA	-	-
unitig_0|quiver_326	-	NinB	recombination protein NinB [[Haemophilus] parasuis]	Putative recombination protein NinB OS=Haemophilus parasuis serovar 5 (strain SH0165) GN=ninB PE=4 SV=1	-	-	-
unitig_0|quiver_327	-	Phage_lambda_P	hypothetical protein [[Haemophilus] parasuis]	Replication protein P/putative bacteriophage replication protein OS=Haemophilus parasuis str. Nagasaki GN=HPNK_00175 PE=4 SV=1	-	-	-
unitig_0|quiver_328	-	Phage_rep_O	putative phage DNA replication protein O [[Haemophilus] parasuis]	Putative phage DNA replication protein O OS=Haemophilus parasuis SW114 GN=HPSSW114_0242 PE=4 SV=1	-	-	-
unitig_0|quiver_329	-	ANT	hypothetical protein K756_01160 [Haemophilus parasuis ZJ0906]	Phage antirepressor KilAC domain protein OS=Haemophilus parasuis 174 GN=HPS174_0856 PE=4 SV=1	COG3645X Phage antirepressor protein YoqD, KilAC domain;COG3646X Phage regulatory protein Rha	-	-
unitig_0|quiver_330	-	Phage_CII	bacteriophage CII family protein [[Haemophilus] parasuis]	Uncharacterized protein OS=Haemophilus parasuis GN=BLL93_03030 PE=4 SV=1	-	-	-
unitig_0|quiver_331	-	YdaS_antitoxin	hypothetical protein [[Haemophilus] parasuis]	Uncharacterized protein OS=Haemophilus parasuis 29755 GN=SVR5_02234 PE=4 SV=1	-	-	-
unitig_0|quiver_332	-	Peptidase_S24	transcriptional regulator [[Haemophilus] parasuis]	Phage-related repressor protein OS=Haemophilus parasuis 29755 GN=gpC1 PE=4 SV=1	COG2932X Phage repressor protein C, contains Cro/C1-type HTH and peptisase s24 domains	-	-
unitig_0|quiver_333	-	-	hypothetical protein K756_01145 [Haemophilus parasuis ZJ0906]	Genome assembly 8917 OS=Klebsiella variicola GN=KV8917_900035 PE=4 SV=1	-	-	-
unitig_0|quiver_334	CBL-interacting serine/threonine-protein kinase 2 OS=Arabidopsis thaliana GN=CIPK2 PE=1 SV=1	Pkinase	serine/threonine protein kinase [Haemophilus parasuis ZJ0906]	Uncharacterized protein OS=Vibrio xuii GN=AKJ18_17530 PE=4 SV=1	COG0515T Serine/threonine protein kinase	GO:0005524(ATP binding); GO:0004674(protein serine/threonine kinase activity); GO:0035556(intracellular signal transduction); GO:0005622(intracellular)	prkC, stkP; eukaryotic-like serine/threonine-protein kinase [EC:2.7.11.1]
unitig_0|quiver_335	-	-	-	-	-	-	-
unitig_0|quiver_336	-	-	hypothetical protein [[Haemophilus] parasuis]	Uncharacterized protein OS=Haemophilus parasuis 174 GN=HPS174_0850 PE=4 SV=1	-	-	-
unitig_0|quiver_337	-	-	hypothetical protein HPS9_08525 [Haemophilus parasuis HPS9]	-	-	-	-
unitig_0|quiver_338	-	DUF3560	hypothetical protein [[Haemophilus] parasuis]	Uncharacterized protein OS=Haemophilus parasuis GN=BLL93_03350 PE=4 SV=1	-	-	-
unitig_0|quiver_339	-	DUF3560	hypothetical protein HPS174_0849 [Haemophilus parasuis 174]	Uncharacterized protein OS=Haemophilus parasuis 174 GN=HPS174_0849 PE=4 SV=1	-	-	-
unitig_0|quiver_340	-	-	hypothetical protein [[Haemophilus] parasuis]	Uncharacterized protein OS=Haemophilus parasuis GN=BLL93_03355 PE=4 SV=1	-	-	-
unitig_0|quiver_341	-	-	MULTISPECIES: hypothetical protein [Pasteurellaceae]	Ribbon-helix-helix protein, CopG family OS=Haemophilus parasuis GN=BLL93_03360 PE=4 SV=1	-	-	-
unitig_0|quiver_342	-	KilA-N	kilA-N domain protein [Haemophilus parasuis SW140]	KilA domain-containing protein OS=Haemophilus parasuis 29755 GN=SVR5_00575 PE=4 SV=1	-	-	-
unitig_0|quiver_343	-	-	hypothetical protein HPSSW140_0261 [Haemophilus parasuis SW140]	Uncharacterized protein OS=Haemophilus parasuis 174 GN=HPS174_0467 PE=4 SV=1	-	-	-
unitig_0|quiver_344	-	-	hypothetical protein HPSSW140_0262 [Haemophilus parasuis SW140]	Uncharacterized protein OS=Haemophilus parasuis GN=HS327_00749 PE=4 SV=1	-	-	-
unitig_0|quiver_345	-	-	hypothetical protein HPSSW140_0263 [Haemophilus parasuis SW140]	-	-	-	-
unitig_0|quiver_346	-	-	hypothetical protein HPSSW140_0264 [Haemophilus parasuis SW140]	Uncharacterized protein OS=Haemophilus parasuis GN=BLL93_03100 PE=4 SV=1	-	-	-
unitig_0|quiver_347	-	-	hypothetical protein HPS42_10295 [Haemophilus parasuis ST4-2]	-	-	-	-
unitig_0|quiver_348	-	-	hypothetical protein [[Haemophilus] parasuis]	-	-	-	-
unitig_0|quiver_349	Uncharacterized protein HI_1422 OS=Haemophilus influenzae (strain ATCC 51907 / DSM 11121 / KW20 / Rd) GN=HI_1422 PE=4 SV=1	AntA	antA/AntB antirepressor family protein [Haemophilus parasuis SW140]	Uncharacterized protein OS=Avibacterium paragallinarum GN=Z012_07705 PE=4 SV=1	COG3561X Phage anti-repressor protein	-	antB; anti-repressor protein
unitig_0|quiver_350	-	-	putative recombination protein Bet of prophage [Haemophilus parasuis SW140]	Recombinase OS=Gallibacterium anatis GN=IO46_04275 PE=4 SV=1	-	-	-
unitig_0|quiver_351	Recombination protein bet OS=Escherichia phage lambda GN=bet PE=4 SV=1	RecT	recT family protein [Haemophilus parasuis SW140]	Phage recombination protein Bet OS=Pasteurella multocida GN=BGC42_01535 PE=4 SV=1	-	GO:0003677(DNA binding); GO:0006310(DNA recombination)	-
unitig_0|quiver_352	-	YqaJ	yqaJ-like viral recombinase domain protein [Haemophilus parasuis SW140]	Putative bacteriophage exonuclease OS=Haemophilus parasuis str. Nagasaki GN=HPNK_04719 PE=4 SV=1	-	-	-
unitig_0|quiver_353	-	-	hypothetical protein [[Haemophilus] parasuis]	Uncharacterized protein OS=Haemophilus parasuis str. Nagasaki GN=HPNK_04714 PE=4 SV=1	-	-	-
unitig_0|quiver_354	-	-	hypothetical protein HPSSW140_0272 [Haemophilus parasuis SW140]	Uncharacterized protein OS=Haemophilus parasuis GN=HS327_00740 PE=4 SV=1	-	-	-
unitig_0|quiver_355	-	DUF2303	hypothetical protein HPSSW140_0273 [Haemophilus parasuis SW140]	Uncharacterized protein OS=Haemophilus parasuis GN=HS327_00739 PE=4 SV=1	COG5532S Uncharacterized conserved protein YfdQ, DUF2303 family	-	-
unitig_0|quiver_356	-	-	hypothetical protein [[Haemophilus] parasuis]	Uncharacterized protein OS=Haemophilus parasuis str. Nagasaki GN=HPNK_09003 PE=4 SV=1	-	-	-
unitig_0|quiver_357	-	-	hypothetical protein HPSSW140_0275 [Haemophilus parasuis SW140]	Uncharacterized protein OS=Haemophilus parasuis HPS10 GN=HPS10_07985 PE=4 SV=1	-	-	-
unitig_0|quiver_358	-	Band_7	SPFH domain / Band 7 family protein [[Haemophilus] parasuis]	Uncharacterized protein OS=Mannheimia haemolytica D35 GN=L278_04490 PE=4 SV=1	COG0330O Regulator of protease activity HflC, stomatin/prohibitin superfamily	-	-
unitig_0|quiver_359	-	-	putative membrane protein [Haemophilus parasuis SW140]	-	-	-	-
unitig_0|quiver_360	-	DUF4065	hypothetical protein HPSSW140_0278 [Haemophilus parasuis SW140]	Uncharacterized protein OS=Haemophilus parasuis D74 GN=HPSD74_0512 PE=4 SV=1	COG3600X Uncharacterized phage-associated protein	-	-
unitig_0|quiver_361	-	-	hypothetical protein [[Haemophilus] parasuis]	Uncharacterized protein OS=Haemophilus parasuis D74 GN=HPSD74_0513 PE=4 SV=1	-	-	-
unitig_0|quiver_362	-	-	MULTISPECIES: hypothetical protein [Pasteurellaceae]	Ribbon-helix-helix protein, CopG family OS=Haemophilus parasuis GN=BLL93_03360 PE=4 SV=1	-	-	-
unitig_0|quiver_363	Uncharacterized protein HI_1422 OS=Haemophilus influenzae (strain ATCC 51907 / DSM 11121 / KW20 / Rd) GN=HI_1422 PE=4 SV=1	Bro-N	hypothetical protein [Actinobacillus minor]	Possible prophage antirepressor OS=Actinobacillus minor NM305 GN=AM305_07703 PE=4 SV=1	COG3617X Prophage antirepressor	-	-
unitig_0|quiver_364	-	-	hypothetical protein [[Haemophilus] parasuis]	Preprotein translocase subunit SecG OS=Haemophilus parasuis D74 GN=HPSD74_0520 PE=4 SV=1	-	-	-
unitig_0|quiver_365	-	-	hypothetical protein [[Haemophilus] parasuis]	Uncharacterized protein OS=Haemophilus parasuis str. Nagasaki GN=HPNK_01639 PE=4 SV=1	-	-	-
unitig_0|quiver_366	Putative integrase/recombinase HI_1572 OS=Haemophilus influenzae (strain ATCC 51907 / DSM 11121 / KW20 / Rd) GN=HI_1572 PE=3 SV=2	Phage_integrase	integrase [[Haemophilus] parasuis]	Putative integrase/recombinase OS=Haemophilus parasuis str. Nagasaki GN=HPNK_01634 PE=3 SV=1	COG0582LX Integrase	GO:0003677(DNA binding); GO:0015074(DNA integration); GO:0006310(DNA recombination); GO:0075713(establishment of integrated proviral latency); GO:0046718(viral entry into host cell); GO:0044826(viral genome integration into host DNA)	-
unitig_0|quiver_367	Protein-export membrane protein SecG OS=Haemophilus influenzae (strain ATCC 51907 / DSM 11121 / KW20 / Rd) GN=secG PE=3 SV=1	SecG	preprotein translocase subunit SecG [[Haemophilus] parasuis]	Preprotein translocase band 1 subunit OS=Haemophilus parasuis GN=secG PE=4 SV=1	COG1314U Preprotein translocase subunit SecG	GO:0015450(P-P-bond-hydrolysis-driven protein transmembrane transporter activity); GO:0065002(intracellular protein transmembrane transport); GO:0009306(protein secretion); GO:0043952(protein transport by the Sec complex); GO:0016021(integral component of membrane); GO:0005622(intracellular); GO:0005886(plasma membrane)	-
unitig_0|quiver_368	DNA topoisomerase 3 OS=Haemophilus influenzae (strain ATCC 51907 / DSM 11121 / KW20 / Rd) GN=topB PE=3 SV=1	Topoisom_bac	DNA topoisomerase III [Haemophilus parasuis ZJ0906]	DNA topoisomerase 3 OS=Haemophilus parasuis 174 GN=topB PE=3 SV=1	COG0550L DNA topoisomerase IA	GO:0003677(DNA binding); GO:0003917(DNA topoisomerase type I activity); GO:0046872(metal ion binding); GO:0006265(DNA topological change)	-
unitig_0|quiver_369	DNA topoisomerase 3 OS=Pasteurella multocida (strain Pm70) GN=topB PE=3 SV=1	Topoisom_bac	DNA topoisomerase 3 [Haemophilus parasuis 174]	DNA topoisomerase 3 OS=Haemophilus parasuis 174 GN=topB PE=3 SV=1	COG0550L DNA topoisomerase IA	GO:0003677(DNA binding); GO:0003917(DNA topoisomerase type I activity); GO:0046872(metal ion binding); GO:0006265(DNA topological change)	topB; DNA topoisomerase III [EC:5.6.2.1]
unitig_0|quiver_370	Penicillin-insensitive murein endopeptidase OS=Haemophilus influenzae (strain ATCC 51907 / DSM 11121 / KW20 / Rd) GN=mepA PE=3 SV=1	Peptidase_M74	penicillin-insensitive murein endopeptidase [[Haemophilus] parasuis]	Penicillin-insensitive murein endopeptidase OS=Haemophilus parasuis str. Nagasaki GN=mepA PE=3 SV=1	COG3770M Murein endopeptidase	GO:0046872(metal ion binding); GO:0008237(metallopeptidase activity); GO:0004252(serine-type endopeptidase activity); GO:0030288(outer membrane-bounded periplasmic space)	mepA; penicillin-insensitive murein DD-endopeptidase [EC:3.4.24.-]
unitig_0|quiver_371	-	-	penicillin-insensitive murein endopeptidase [[Haemophilus] parasuis]	Penicillin-insensitive murein endopeptidase OS=Haemophilus parasuis 174 GN=mepA PE=3 SV=1	COG3770M Murein endopeptidase	-	-
unitig_0|quiver_372	Ribosomal RNA large subunit methyltransferase M OS=Actinobacillus pleuropneumoniae serotype 5b (strain L20) GN=rlmM PE=3 SV=1	Spt5-NGN	hypothetical protein [[Haemophilus] parasuis]	Putative 23S rRNA C2498 ribose 2'-O-ribose methyltransferase OS=Haemophilus parasuis str. Nagasaki GN=HPNK_01594 PE=4 SV=1	COG2933J 23S rRNA C2498 (ribose-2'-O)-methylase RlmM	GO:0008168(methyltransferase activity); GO:0006364(rRNA processing); GO:0005737(cytoplasm)	rlmM; 23S rRNA (cytidine2498-2'-O)-methyltransferase [EC:2.1.1.186]
unitig_0|quiver_373	UPF0382 membrane protein HI_1073 OS=Haemophilus influenzae (strain ATCC 51907 / DSM 11121 / KW20 / Rd) GN=HI_1073 PE=3 SV=1	DUF423	DUF423 domain-containing protein [[Haemophilus] parasuis]	CTP synthetase, potential integral membrane protein OS=Haemophilus parasuis str. Nagasaki GN=HPNK_01589 PE=4 SV=1	COG2363S Uncharacterized membrane protein YgdD, TMEM256/DUF423 family	GO:0016021(integral component of membrane); GO:0005886(plasma membrane)	-
unitig_0|quiver_374	-	RelE	hypothetical protein HPSNAG_0429 [Haemophilus parasuis str. Nagasaki]	Uncharacterized protein OS=Haemophilus parasuis str. Nagasaki GN=HPNK_01584 PE=4 SV=1	COG4737S Uncharacterized protein	-	-
unitig_0|quiver_375	-	HTH_3	hypothetical protein [[Haemophilus] parasuis]	Putative transcription regulator OS=Haemophilus parasuis str. Nagasaki GN=HPNK_01579 PE=4 SV=1	COG5499V Antitoxin component HigA of the HigAB toxin-antitoxin module, contains an N-terminal HTH domain	-	-
unitig_0|quiver_376	-	HigB_toxin	toxin RelE [[Haemophilus] parasuis]	Uncharacterized protein OS=Haemophilus parasuis str. Nagasaki GN=HPNK_01574 PE=4 SV=1	COG4680J mRNA-degrading endonuclease (mRNA interferase) HigB, toxic component of the HigAB toxin-antitoxin module	-	-
unitig_0|quiver_377	-	-	hypothetical protein HAPS_0435 [Haemophilus parasuis SH0165]	Uncharacterized protein OS=Haemophilus parasuis str. Nagasaki GN=HPNK_01569 PE=4 SV=1	-	-	-
unitig_0|quiver_378	GTP 3',8-cyclase OS=Actinobacillus pleuropneumoniae serotype 3 (strain JL03) GN=moaA PE=3 SV=1	Radical_SAM	GTP 3',8-cyclase MoaA [[Haemophilus] parasuis]	GTP 3',8-cyclase OS=Haemophilus parasuis GN=moaA PE=3 SV=1	COG2896H Molybdenum cofactor biosynthesis enzyme MoaA	GO:0051539(4 iron, 4 sulfur cluster binding); GO:0061798(GTP 3',8'-cyclase activity); GO:0005525(GTP binding); GO:0046872(metal ion binding); GO:0006777(Mo-molybdopterin cofactor biosynthetic process); GO:0019008(molybdopterin synthase complex)	moaA, CNX2; GTP 3',8-cyclase [EC:4.1.99.22]
unitig_0|quiver_379	GTP 3',8-cyclase OS=Actinobacillus pleuropneumoniae serotype 7 (strain AP76) GN=moaA PE=3 SV=1	Mob_synth_C	GTP 3',8-cyclase MoaA [[Haemophilus] parasuis]	GTP 3',8-cyclase OS=Haemophilus parasuis serovar 5 (strain SH0165) GN=moaA PE=3 SV=1	COG2896H Molybdenum cofactor biosynthesis enzyme MoaA	GO:0051539(4 iron, 4 sulfur cluster binding); GO:0061798(GTP 3',8'-cyclase activity); GO:0005525(GTP binding); GO:0046872(metal ion binding); GO:0006777(Mo-molybdopterin cofactor biosynthetic process); GO:0019008(molybdopterin synthase complex)	-
unitig_0|quiver_380	GTP 3',8-cyclase OS=Actinobacillus pleuropneumoniae serotype 7 (strain AP76) GN=moaA PE=3 SV=1	Mob_synth_C	GTP 3',8-cyclase MoaA [[Haemophilus] parasuis]	GTP 3',8-cyclase OS=Haemophilus parasuis 174 GN=moaA PE=3 SV=1	COG2896H Molybdenum cofactor biosynthesis enzyme MoaA	GO:0051539(4 iron, 4 sulfur cluster binding); GO:0061798(GTP 3',8'-cyclase activity); GO:0005525(GTP binding); GO:0046872(metal ion binding); GO:0006777(Mo-molybdopterin cofactor biosynthetic process); GO:0019008(molybdopterin synthase complex)	-
unitig_0|quiver_381	Cyclic pyranopterin monophosphate synthase OS=Haemophilus parasuis serovar 5 (strain SH0165) GN=moaC PE=3 SV=1	MoaC	cyclic pyranopterin monophosphate synthase MoaC [[Haemophilus] parasuis]	Cyclic pyranopterin monophosphate synthase OS=Haemophilus parasuis GN=moaC PE=3 SV=1	COG0315H Molybdenum cofactor biosynthesis enzyme	GO:0061799(cyclic pyranopterin monophosphate synthase activity); GO:0006777(Mo-molybdopterin cofactor biosynthetic process)	moaC, CNX3; cyclic pyranopterin monophosphate synthase [EC:4.6.1.17]
unitig_0|quiver_382	Molybdopterin synthase sulfur carrier subunit OS=Haemophilus influenzae (strain ATCC 51907 / DSM 11121 / KW20 / Rd) GN=moaD PE=3 SV=2	ThiS	molybdopterin synthase sulfur carrier subunit [[Haemophilus] parasuis]	Molybdopterin synthase sulfur carrier subunit OS=Haemophilus parasuis HPS10 GN=moaD PE=3 SV=1	COG1977H Molybdopterin converting factor, small subunit	GO:0000166(nucleotide binding); GO:0006777(Mo-molybdopterin cofactor biosynthetic process)	moaD, cysO; sulfur-carrier protein
unitig_0|quiver_383	Molybdopterin synthase catalytic subunit OS=Haemophilus ducreyi (strain 35000HP / ATCC 700724) GN=moaE PE=3 SV=1	MoaE	molybdopterin guanine dinucleotide biosynthesis protein MoaE [[Haemophilus] parasuis]	Molybdopterin converting factor, large subunit OS=Haemophilus parasuis 29755 GN=moaE PE=4 SV=1	COG0314H Molybdopterin synthase catalytic subunit	GO:0030366(molybdopterin synthase activity); GO:0006777(Mo-molybdopterin cofactor biosynthetic process)	MOCS2B, moaE; molybdopterin synthase catalytic subunit [EC:2.8.1.12]
unitig_0|quiver_384	Endoribonuclease YbeY OS=Haemophilus parasuis serovar 5 (strain SH0165) GN=ybeY PE=3 SV=1	UPF0054	rRNA maturation RNase YbeY [[Haemophilus] parasuis]	Endoribonuclease YbeY OS=Haemophilus parasuis GN=ybeY PE=3 SV=1	COG0319J ssRNA-specific RNase YbeY, 16S rRNA maturation enzyme	GO:0004519(endonuclease activity); GO:0046872(metal ion binding); GO:0004222(metalloendopeptidase activity); GO:0006364(rRNA processing); GO:0005737(cytoplasm)	ybeY, yqfG; probable rRNA maturation factor
unitig_0|quiver_385	tRNA(Met) cytidine acetyltransferase TmcA OS=Haemophilus ducreyi (strain 35000HP / ATCC 700724) GN=tmcA PE=3 SV=1	DUF1726	acetyltransferase [[Haemophilus] parasuis]	tRNA(Met) cytidine acetyltransferase TmcA OS=Haemophilus parasuis D74 GN=tmcA PE=3 SV=1	COG1444J tRNA(Met) C34 N-acetyltransferase TmcA	GO:0005524(ATP binding); GO:0000049(tRNA binding); GO:0051392(tRNA N-acetyltransferase activity); GO:0051391(tRNA acetylation); GO:0002101(tRNA wobble cytosine modification); GO:0005737(cytoplasm)	-
unitig_0|quiver_386	tRNA(Met) cytidine acetyltransferase TmcA OS=Actinobacillus pleuropneumoniae serotype 5b (strain L20) GN=tmcA PE=3 SV=1	GNAT_acetyltr_2	acetyltransferase [Haemophilus parasuis ZJ0906]	tRNA(Met) cytidine acetyltransferase TmcA OS=Haemophilus parasuis 29755 GN=tmcA PE=3 SV=1	COG1444J tRNA(Met) C34 N-acetyltransferase TmcA	GO:0005524(ATP binding); GO:0000049(tRNA binding); GO:0051392(tRNA N-acetyltransferase activity); GO:0051391(tRNA acetylation); GO:0002101(tRNA wobble cytosine modification); GO:0005737(cytoplasm)	-
unitig_0|quiver_387	tRNA(Met) cytidine acetyltransferase TmcA OS=Actinobacillus pleuropneumoniae serotype 5b (strain L20) GN=tmcA PE=3 SV=1	tRNA_bind_3	acetyltransferase [[Haemophilus] parasuis]	Acetyltransferase family protein OS=Haemophilus parasuis 174 GN=HPS174_1032 PE=4 SV=1	COG1444J tRNA(Met) C34 N-acetyltransferase TmcA	GO:0005524(ATP binding); GO:0000049(tRNA binding); GO:0051392(tRNA N-acetyltransferase activity); GO:0051391(tRNA acetylation); GO:0002101(tRNA wobble cytosine modification); GO:0005737(cytoplasm)	-
unitig_0|quiver_388	D-galactose-binding periplasmic protein OS=Haemophilus influenzae (strain ATCC 51907 / DSM 11121 / KW20 / Rd) GN=mglB PE=1 SV=1	Peripla_BP_4	galactose ABC transporter substrate-binding protein [[Haemophilus] parasuis]	D-galactose/ D-glucose-binding protein OS=Haemophilus parasuis GN=mglB PE=4 SV=1	COG1879G ABC-type sugar transport system, periplasmic component, contains N-terminal xre family HTH domain	GO:0046872(metal ion binding); GO:0008643(carbohydrate transport); GO:0042597(periplasmic space)	mglB; methyl-galactoside transport system substrate-binding protein
unitig_0|quiver_389	Galactose/methyl galactoside import ATP-binding protein MglA OS=Haemophilus influenzae (strain 86-028NP) GN=mglA PE=3 SV=1	-	galactose/methyl galactoside ABC transporter ATP-binding protein MglA [[Haemophilus] parasuis]	Galactose/methyl galactoside import ATP-binding protein MglA OS=Haemophilus parasuis GN=mglA_2 PE=3 SV=1	COG1129G ABC-type sugar transport system, ATPase component	GO:0005524(ATP binding); GO:0015407(monosaccharide-transporting ATPase activity); GO:0005886(plasma membrane)	-
unitig_0|quiver_390	Galactose/methyl galactoside import ATP-binding protein MglA OS=Mannheimia succiniciproducens (strain MBEL55E) GN=mglA PE=3 SV=1	ABC_tran	galactose/methyl galactoside ABC transporter ATP-binding protein MglA [[Haemophilus] parasuis]	Galactose/methyl galactoside import ATP-binding protein MglA OS=Haemophilus parasuis GN=mglA_2 PE=3 SV=1	COG1129G ABC-type sugar transport system, ATPase component	GO:0005524(ATP binding); GO:0015407(monosaccharide-transporting ATPase activity); GO:0005886(plasma membrane)	mglA; methyl-galactoside transport system ATP-binding protein [EC:3.6.3.17]
unitig_0|quiver_391	Galactoside transport system permease protein MglC OS=Haemophilus influenzae (strain ATCC 51907 / DSM 11121 / KW20 / Rd) GN=mglC PE=3 SV=1	-	galactoside ABC transporter permease MglC [[Haemophilus] parasuis]	Beta-methylgalactoside transporter permease OS=Haemophilus parasuis GN=mglC PE=3 SV=1	COG4211G ABC-type glucose/galactose transport system, permease component	GO:0016021(integral component of membrane); GO:0005886(plasma membrane)	-
unitig_0|quiver_392	Galactoside transport system permease protein MglC OS=Haemophilus influenzae (strain ATCC 51907 / DSM 11121 / KW20 / Rd) GN=mglC PE=3 SV=1	BPD_transp_2	galactoside ABC transporter permease MglC [[Haemophilus] parasuis]	Beta-methylgalactoside transporter inner membrane component OS=Haemophilus parasuis str. Nagasaki GN=mglC PE=3 SV=1	COG4211G ABC-type glucose/galactose transport system, permease component	GO:0016021(integral component of membrane); GO:0005886(plasma membrane)	mglC; methyl-galactoside transport system permease protein
unitig_0|quiver_393	Outer membrane lipoprotein 3 OS=Mannheimia haemolytica GN=plpC PE=3 SV=1	Lipoprotein_9	methionine ABC transporter substrate-binding protein MetQ [[Haemophilus] parasuis]	Methionine ABC transporter substrate-binding protein MetQ OS=Haemophilus parasuis GN=metQ PE=4 SV=1	COG1464P ABC-type metal ion transport system, periplasmic component/surface antigen	GO:0009279(cell outer membrane)	metQ; D-methionine transport system substrate-binding protein
unitig_0|quiver_394	Outer membrane lipoprotein 1 OS=Mannheimia haemolytica GN=plpA PE=3 SV=1	Lipoprotein_9	methionine ABC transporter substrate-binding protein MetQ [[Haemophilus] parasuis]	Lipoprotein OS=Haemophilus parasuis 29755 GN=plpA PE=3 SV=1	COG1464P ABC-type metal ion transport system, periplasmic component/surface antigen	GO:0009279(cell outer membrane)	metQ; D-methionine transport system substrate-binding protein
unitig_0|quiver_395	Probable D-methionine transport system permease protein MetI OS=Pasteurella multocida (strain Pm70) GN=metI PE=3 SV=2	BPD_transp_1	methionine ABC transporter permease [[Haemophilus] parasuis]	D-methionine transport system permease protein MetI OS=Haemophilus parasuis str. Nagasaki GN=HPNK_01504 PE=3 SV=1	COG2011E ABC-type methionine transport system, permease component	GO:0006865(amino acid transport); GO:0055085(transmembrane transport); GO:0016021(integral component of membrane); GO:0005886(plasma membrane)	metI; D-methionine transport system permease protein
unitig_0|quiver_396	Methionine import ATP-binding protein MetN OS=Haemophilus ducreyi (strain 35000HP / ATCC 700724) GN=metN PE=3 SV=1	ABC_tran	D-methionine ABC transporter, ATP-binding protein [[Haemophilus] parasuis]	Methionine import ATP-binding protein MetN OS=Haemophilus parasuis GN=metN PE=3 SV=1	COG1135E ABC-type methionine transport system, ATPase component	GO:0005524(ATP binding); GO:0042626(ATPase activity, coupled to transmembrane movement of substances); GO:0048474(D-methionine transmembrane transporter activity); GO:0009276(Gram-negative-bacterium-type cell wall); GO:0005886(plasma membrane)	metN; D-methionine transport system ATP-binding protein
unitig_0|quiver_397	Methionine import ATP-binding protein MetN OS=Haemophilus ducreyi (strain 35000HP / ATCC 700724) GN=metN PE=3 SV=1	-	D-methionine ABC transporter, ATP-binding protein [[Haemophilus] parasuis]	Methionine import ATP-binding protein MetN OS=Haemophilus parasuis MN-H GN=metN PE=3 SV=1	COG1135E ABC-type methionine transport system, ATPase component	GO:0005524(ATP binding); GO:0042626(ATPase activity, coupled to transmembrane movement of substances); GO:0048474(D-methionine transmembrane transporter activity); GO:0009276(Gram-negative-bacterium-type cell wall); GO:0005886(plasma membrane)	-
unitig_0|quiver_398	UPF0056 membrane protein YhcE OS=Escherichia coli (strain K12) GN=ychE PE=3 SV=2	MarC	membrane protein [[Haemophilus] parasuis]	UPF0056 membrane protein OS=Haemophilus parasuis GN=A4U84_10630 PE=3 SV=1	COG2095E Small neutral amino acid transporter SnatA, MarC family	GO:0016021(integral component of membrane); GO:0005886(plasma membrane)	-
unitig_0|quiver_399	UPF0056 membrane protein YhcE OS=Escherichia coli (strain K12) GN=ychE PE=3 SV=2	MarC	membrane protein [[Haemophilus] parasuis]	UPF0056 membrane protein OS=Haemophilus parasuis GN=A4U84_10630 PE=3 SV=1	COG2095E Small neutral amino acid transporter SnatA, MarC family	GO:0016021(integral component of membrane); GO:0005886(plasma membrane)	-
unitig_0|quiver_400	-	-	putative oligopeptide transporter, periplasmic-binding protein, OppA [Haemophilus parasuis ZJ0906]	Putative oligopeptide transporter, periplasmic-binding protein, OppA OS=Haemophilus parasuis serovar 5 (strain SH0165) GN=oppA PE=4 SV=1	-	-	-
unitig_0|quiver_401	-	SBP_bac_5	oligopeptide transporter periplasmic-binding protein, OppA [[Haemophilus] parasuis]	Putative oligopeptide transporter, periplasmic-binding protein, OppA OS=Haemophilus parasuis str. Nagasaki GN=HPNK_01489 PE=4 SV=1	COG4166E ABC-type oligopeptide transport system, periplasmic component	-	-
unitig_0|quiver_402	Putative binding protein HI_0213 OS=Haemophilus influenzae (strain ATCC 51907 / DSM 11121 / KW20 / Rd) GN=HI_0213 PE=3 SV=1	SBP_bac_5	ATPase [[Haemophilus] parasuis]	Bacterial extracellular solute-binding s, 5 Middle family protein OS=Haemophilus parasuis SW114 GN=HPSSW114_0293 PE=4 SV=1	COG4166E ABC-type oligopeptide transport system, periplasmic component	GO:0055085(transmembrane transport); GO:0043190(ATP-binding cassette (ABC) transporter complex); GO:0030288(outer membrane-bounded periplasmic space)	-
unitig_0|quiver_403	Iron-sulfur cluster carrier protein OS=Haemophilus influenzae (strain ATCC 51907 / DSM 11121 / KW20 / Rd) GN=mrp PE=3 SV=2	ParA	Fe-S-binding ATPase [[Haemophilus] parasuis]	Iron-sulfur cluster carrier protein OS=Haemophilus parasuis GN=A4U84_10620 PE=3 SV=1	COG0489D Chromosome partitioning ATPase, Mrp family, contains Fe-S cluster	GO:0005524(ATP binding); GO:0016787(hydrolase activity); GO:0051536(iron-sulfur cluster binding); GO:0046872(metal ion binding)	mrp, NUBPL; ATP-binding protein involved in chromosome partitioning
unitig_0|quiver_404	Iron-sulfur cluster carrier protein OS=Haemophilus influenzae (strain ATCC 51907 / DSM 11121 / KW20 / Rd) GN=mrp PE=3 SV=2	ParA	Fe-S-binding ATPase [[Haemophilus] parasuis]	Iron-sulfur cluster carrier protein OS=Haemophilus parasuis GN=A4U84_10620 PE=3 SV=1	COG0489D Chromosome partitioning ATPase, Mrp family, contains Fe-S cluster	GO:0005524(ATP binding); GO:0016787(hydrolase activity); GO:0051536(iron-sulfur cluster binding); GO:0046872(metal ion binding)	mrp, NUBPL; ATP-binding protein involved in chromosome partitioning
unitig_0|quiver_405	Autotransporter adhesin UpaG OS=Escherichia coli O6:H1 (strain CFT073 / ATCC 700928 / UPEC) GN=upaG PE=1 SV=1	YadA_anchor	VtaA23, partial [[Haemophilus] parasuis]	VtaA23 (Fragment) OS=Haemophilus parasuis GN=vtaA23 PE=4 SV=1	COG5295UW Autotransporter adhesin	-	hsf; adhesin Hsf
unitig_0|quiver_406	-	YadA_stalk	hypothetical protein [[Haemophilus] parasuis]	VtaA20 (Fragment) OS=Haemophilus parasuis GN=vtaA20 PE=4 SV=1	COG5295UW Autotransporter adhesin	-	-
unitig_0|quiver_407	Acetylornithine deacetylase OS=Pasteurella multocida (strain Pm70) GN=argE PE=3 SV=2	Peptidase_M20	acetylornithine deacetylase [[Haemophilus] parasuis]	Acetylornithine deacetylase OS=Haemophilus parasuis str. Nagasaki GN=HPNK_01474 PE=3 SV=1	COG0624E Acetylornithine deacetylase/Succinyl-diaminopimelate desuccinylase or related deacylase	GO:0008777(acetylornithine deacetylase activity); GO:0046872(metal ion binding); GO:0008237(metallopeptidase activity); GO:0006526(arginine biosynthetic process); GO:0005737(cytoplasm)	argE; acetylornithine deacetylase [EC:3.5.1.16]
unitig_0|quiver_408	Molybdopterin-synthase adenylyltransferase OS=Haemophilus influenzae (strain ATCC 51907 / DSM 11121 / KW20 / Rd) GN=moeB PE=3 SV=1	ThiF	molybdopterin-synthase adenylyltransferase MoeB [[Haemophilus] parasuis]	Molybdopterin biosynthesis protein MoeB OS=Haemophilus parasuis str. Nagasaki GN=HPNK_01469 PE=4 SV=1	COG0476H Molybdopterin or thiamine biosynthesis adenylyltransferase	GO:0005524(ATP binding); GO:0061605(molybdopterin-synthase adenylyltransferase activity); GO:0016779(nucleotidyltransferase activity); GO:0008641(ubiquitin-like modifier activating enzyme activity); GO:0006777(Mo-molybdopterin cofactor biosynthetic process)	moeB; molybdopterin-synthase adenylyltransferase [EC:2.7.7.80]
unitig_0|quiver_409	Uncharacterized protein YciH OS=Escherichia coli (strain K12) GN=yciH PE=1 SV=1	SUI1	translation initiation factor [[Haemophilus] parasuis]	Translation initiation factor Sui1, translation initiation factor 1 (EIF-1/SUI1) OS=Haemophilus parasuis 29755 GN=yciH PE=4 SV=1	COG0023J Translation initiation factor 1 (eIF-1/SUI1)	GO:0003729(mRNA binding); GO:0003743(translation initiation factor activity); GO:0001731(formation of translation preinitiation complex); GO:0006417(regulation of translation)	EIF1, SUI1; translation initiation factor 1
unitig_0|quiver_410	Orotidine 5'-phosphate decarboxylase OS=Haemophilus parasuis serovar 5 (strain SH0165) GN=pyrF PE=3 SV=1	OMPdecase	orotidine 5'-phosphate decarboxylase [[Haemophilus] parasuis]	Orotidine 5'-phosphate decarboxylase OS=Haemophilus parasuis str. Nagasaki GN=pyrF PE=3 SV=1	COG0284F Orotidine-5'-phosphate decarboxylase	GO:0004590(orotidine-5'-phosphate decarboxylase activity); GO:0006207('de novo' pyrimidine nucleobase biosynthetic process); GO:0044205('de novo' UMP biosynthetic process)	pyrF; orotidine-5'-phosphate decarboxylase [EC:4.1.1.23]
unitig_0|quiver_411	Orotidine 5'-phosphate decarboxylase OS=Haemophilus parasuis serovar 5 (strain SH0165) GN=pyrF PE=3 SV=1	OMPdecase	orotidine 5'-phosphate decarboxylase [[Haemophilus] parasuis]	Orotidine 5'-phosphate decarboxylase OS=Haemophilus parasuis str. Nagasaki GN=pyrF PE=3 SV=1	COG0284F Orotidine-5'-phosphate decarboxylase	GO:0004590(orotidine-5'-phosphate decarboxylase activity); GO:0006207('de novo' pyrimidine nucleobase biosynthetic process); GO:0044205('de novo' UMP biosynthetic process)	-
unitig_0|quiver_412	Lipopolysaccharide assembly protein B OS=Haemophilus influenzae (strain ATCC 51907 / DSM 11121 / KW20 / Rd) GN=lapB PE=3 SV=1	TPR_16	lipopolysaccharide assembly protein LapB [[Haemophilus] parasuis]	Lipopolysaccharide assembly protein B OS=Haemophilus parasuis GN=lapB PE=3 SV=1	COG2956M Lipopolysaccharide biosynthesis regulator YciM, contains six TPR domains and a predicted metal-binding C-terminal domain	GO:0046872(metal ion binding); GO:0008653(lipopolysaccharide metabolic process); GO:0016021(integral component of membrane); GO:0005886(plasma membrane)	lapB; lipopolysaccharide assembly protein B
unitig_0|quiver_413	Probable lipopolysaccharide assembly protein A OS=Haemophilus influenzae (strain ATCC 51907 / DSM 11121 / KW20 / Rd) GN=lapA PE=3 SV=1	LapA_dom	hypothetical protein [[Haemophilus] parasuis]	Probable lipopolysaccharide assembly protein A OS=Haemophilus parasuis GN=yciS PE=3 SV=1	COG3771S Uncharacterized membrane protein YciS, DUF1049 family	GO:0008653(lipopolysaccharide metabolic process); GO:0005887(integral component of plasma membrane)	-
unitig_0|quiver_414	Integration host factor subunit beta OS=Haemophilus parasuis serovar 5 (strain SH0165) GN=ihfB PE=3 SV=1	Bac_DNA_binding	integration host factor subunit beta [[Haemophilus] parasuis]	Integration host factor subunit beta OS=Haemophilus parasuis GN=ihfB PE=3 SV=1	-	GO:0003677(DNA binding); GO:0006310(DNA recombination); GO:0006355(regulation of transcription, DNA-templated); GO:0006417(regulation of translation); GO:0006351(transcription, DNA-templated); GO:0005694(chromosome)	-
unitig_0|quiver_415	30S ribosomal protein S1 OS=Haemophilus influenzae (strain ATCC 51907 / DSM 11121 / KW20 / Rd) GN=rpsA PE=3 SV=1	S1	30S ribosomal protein S1 [Haemophilus parasuis 29755]	30S ribosomal protein S1 OS=Haemophilus parasuis 29755 GN=rpsA PE=3 SV=1	COG1093J Translation initiation factor 2, alpha subunit (eIF-2alpha);COG0539J Ribosomal protein S1	GO:0003723(RNA binding); GO:0003735(structural constituent of ribosome); GO:0006412(translation); GO:0005840(ribosome)	RP-S1, rpsA; small subunit ribosomal protein S1
unitig_0|quiver_416	Cytidylate kinase OS=Haemophilus ducreyi (strain 35000HP / ATCC 700724) GN=cmk PE=3 SV=1	Cytidylate_kin	cytidylate kinase [[Haemophilus] parasuis]	Cytidylate kinase OS=Haemophilus parasuis GN=cmk PE=3 SV=1	COG0283F Cytidylate kinase	GO:0005524(ATP binding); GO:0004127(cytidylate kinase activity); GO:0005737(cytoplasm)	cmk; CMP/dCMP kinase [EC:2.7.4.25]
unitig_0|quiver_417	Serine endoprotease DegS OS=Haemophilus influenzae (strain ATCC 51907 / DSM 11121 / KW20 / Rd) GN=degS PE=3 SV=1	PDZ_2	protease DegS precursor [Haemophilus parasuis SH0165]	Periplasmic serine peptidase DegS OS=Haemophilus parasuis 174 GN=degS PE=4 SV=1	COG0265O Periplasmic serine protease, S1-C subfamily, contain C-terminal PDZ domain	GO:0004252(serine-type endopeptidase activity); GO:0016021(integral component of membrane); GO:0031226(intrinsic component of plasma membrane)	-
unitig_0|quiver_418	Serine endoprotease DegS OS=Haemophilus influenzae (strain ATCC 51907 / DSM 11121 / KW20 / Rd) GN=degS PE=3 SV=1	Trypsin_2	protease DegS precursor [Haemophilus parasuis SH0165]	Outer membrane-stress sensor serine endopeptidase DegS OS=Haemophilus parasuis GN=BLL93_02390 PE=4 SV=1	COG0265O Periplasmic serine protease, S1-C subfamily, contain C-terminal PDZ domain	GO:0004252(serine-type endopeptidase activity); GO:0016021(integral component of membrane); GO:0031226(intrinsic component of plasma membrane)	hhoB, degS; serine protease DegS [EC:3.4.21.-]
unitig_0|quiver_419	Serine endoprotease DegS OS=Haemophilus influenzae (strain ATCC 51907 / DSM 11121 / KW20 / Rd) GN=degS PE=3 SV=1	Trypsin	protease DegS [Haemophilus parasuis ZJ0906]	Outer membrane-stress sensor serine endopeptidase DegS OS=Haemophilus parasuis GN=BLL93_02390 PE=4 SV=1	COG0265O Periplasmic serine protease, S1-C subfamily, contain C-terminal PDZ domain	GO:0004252(serine-type endopeptidase activity); GO:0016021(integral component of membrane); GO:0031226(intrinsic component of plasma membrane)	-
unitig_0|quiver_420	UTP--glucose-1-phosphate uridylyltransferase OS=Haemophilus ducreyi (strain 35000HP / ATCC 700724) GN=galU PE=3 SV=1	NTP_transferase	UTP--glucose-1-phosphate uridylyltransferase [[Haemophilus] parasuis]	UTP--glucose-1-phosphate uridylyltransferase OS=Haemophilus parasuis D74 GN=galU PE=3 SV=1	COG1210M UTP-glucose-1-phosphate uridylyltransferase	GO:0003983(UTP:glucose-1-phosphate uridylyltransferase activity); GO:0009058(biosynthetic process); GO:0006011(UDP-glucose metabolic process)	UGP2, galU, galF; UTP--glucose-1-phosphate uridylyltransferase [EC:2.7.7.9]
unitig_0|quiver_421	Carbon storage regulator homolog OS=Haemophilus parasuis serovar 5 (strain SH0165) GN=csrA PE=3 SV=1	CsrA	carbon storage regulator [[Haemophilus] parasuis]	Carbon storage regulator homolog OS=Haemophilus parasuis GN=csrA PE=3 SV=1	COG1551T sRNA-binding carbon storage regulator CsrA	GO:0003723(RNA binding); GO:0006402(mRNA catabolic process); GO:0006109(regulation of carbohydrate metabolic process); GO:0006417(regulation of translation); GO:0005737(cytoplasm)	csrA; carbon storage regulator
unitig_0|quiver_422	Alanine--tRNA ligase OS=Actinobacillus pleuropneumoniae serotype 5b (strain L20) GN=alaS PE=3 SV=1	DHHA1	alanine--tRNA ligase [[Haemophilus] parasuis]	Alanine--tRNA ligase OS=Haemophilus parasuis 174 GN=alaS PE=3 SV=1	COG0013J Alanyl-tRNA synthetase	GO:0004813(alanine-tRNA ligase activity); GO:0005524(ATP binding); GO:0046872(metal ion binding); GO:0000049(tRNA binding); GO:0006419(alanyl-tRNA aminoacylation); GO:0005737(cytoplasm)	-
unitig_0|quiver_423	Alanine--tRNA ligase OS=Actinobacillus pleuropneumoniae serotype 5b (strain L20) GN=alaS PE=3 SV=1	tRNA-synt_2c	alanine--tRNA ligase [[Haemophilus] parasuis]	Alanine--tRNA ligase OS=Haemophilus parasuis GN=alaS PE=3 SV=1	COG0013J Alanyl-tRNA synthetase	GO:0004813(alanine-tRNA ligase activity); GO:0005524(ATP binding); GO:0046872(metal ion binding); GO:0000049(tRNA binding); GO:0006419(alanyl-tRNA aminoacylation); GO:0005737(cytoplasm)	AARS, alaS; alanyl-tRNA synthetase [EC:6.1.1.7]
unitig_0|quiver_424	Universal stress protein A homolog OS=Haemophilus ducreyi (strain 35000HP / ATCC 700724) GN=uspA PE=3 SV=1	Usp	hypothetical protein [[Haemophilus] parasuis]	Universal stress protein OS=Haemophilus parasuis 174 GN=HPS174_0350 PE=3 SV=1	COG0589T Nucleotide-binding universal stress protein, UspA family	GO:0006950(response to stress); GO:0005737(cytoplasm)	uspA; universal stress protein A
unitig_0|quiver_425	Recombination protein 2 OS=Haemophilus influenzae (strain ATCC 51907 / DSM 11121 / KW20 / Rd) GN=rec2 PE=4 SV=1	Competence	DNA internalization-related competence protein ComEC/Rec2 [Haemophilus parasuis H465]	ComEC family competence protein OS=Haemophilus parasuis GN=HS327_00688 PE=4 SV=1	COG2333R Metal-dependent hydrolase, beta-lactamase superfamily II;COG0658R Predicted membrane metal-binding protein	GO:0030420(establishment of competence for transformation); GO:0016021(integral component of membrane); GO:0005886(plasma membrane)	comEC; competence protein ComEC
unitig_0|quiver_426	Recombination protein 2 OS=Haemophilus influenzae (strain ATCC 51907 / DSM 11121 / KW20 / Rd) GN=rec2 PE=4 SV=1	Lactamase_B	DNA internalization-related competence protein ComEC/Rec2 [Haemophilus parasuis MN-H]	DNA internalization-related competence protein ComEC/Rec2 OS=Haemophilus parasuis 174 GN=HPS174_0351 PE=4 SV=1	COG2333R Metal-dependent hydrolase, beta-lactamase superfamily II;COG0658R Predicted membrane metal-binding protein	GO:0030420(establishment of competence for transformation); GO:0016021(integral component of membrane); GO:0005886(plasma membrane)	-
unitig_0|quiver_427	UDP-glucose 4-epimerase OS=Mannheimia haemolytica GN=galE PE=3 SV=1	Epimerase	UDP-glucose 4-epimerase domain protein [Haemophilus parasuis 12939]	UDP-glucose 4-epimerase domain protein OS=Haemophilus parasuis MN-H GN=HPSMNH_0325 PE=4 SV=1	COG1087M UDP-glucose 4-epimerase	GO:0050662(coenzyme binding); GO:0003978(UDP-glucose 4-epimerase activity); GO:0006012(galactose metabolic process)	-
unitig_0|quiver_428	Uncharacterized protein HI_0828 OS=Haemophilus influenzae (strain ATCC 51907 / DSM 11121 / KW20 / Rd) GN=HI_0828 PE=1 SV=1	YCII	hypothetical protein [[Haemophilus] parasuis]	Uncharacterized protein OS=Haemophilus parasuis GN=A4U84_10530 PE=4 SV=1	COG2350R Uncharacterized conserved protein YciI, contains a putative active-site phosphohistidine	-	K09780; uncharacterized protein
unitig_0|quiver_429	Uncharacterized acyl-CoA thioester hydrolase HI_0827 OS=Haemophilus influenzae (strain ATCC 51907 / DSM 11121 / KW20 / Rd) GN=HI_0827 PE=1 SV=1	4HBT	acyl-CoA thioesterase [[Haemophilus] parasuis]	Putative thioesterase family protein OS=Haemophilus parasuis 174 GN=HPS174_0354 PE=4 SV=1	COG1607I Acyl-CoA hydrolase	GO:0047617(acyl-CoA hydrolase activity); GO:0006637(acyl-CoA metabolic process); GO:0006631(fatty acid metabolic process); GO:0005829(cytosol)	yciA; acyl-CoA thioesterase YciA [EC:3.1.2.-]
unitig_0|quiver_430	Probable intracellular septation protein A OS=Haemophilus parasuis serovar 5 (strain SH0165) GN=HAPS_0470 PE=3 SV=1	IspA	intracellular septation protein A [[Haemophilus] parasuis]	Probable intracellular septation protein A OS=Haemophilus parasuis 174 GN=ispZ PE=3 SV=1	COG2917D Intracellular septation protein A	GO:0007049(cell cycle); GO:0051301(cell division); GO:0016021(integral component of membrane); GO:0005886(plasma membrane)	ispZ; intracellular septation protein
unitig_0|quiver_431	Uncharacterized protein HI_0825 OS=Haemophilus influenzae (strain ATCC 51907 / DSM 11121 / KW20 / Rd) GN=HI_0825 PE=4 SV=1	-	hypothetical protein [[Haemophilus] parasuis]	Uncharacterized protein OS=Haemophilus parasuis GN=BLL93_02440 PE=4 SV=1	-	GO:0016021(integral component of membrane); GO:0005886(plasma membrane)	-
unitig_0|quiver_432	UPF0208 membrane protein HD_1715 OS=Haemophilus ducreyi (strain 35000HP / ATCC 700724) GN=HD_1715 PE=3 SV=1	DUF412	hypothetical protein [[Haemophilus] parasuis]	Uncharacterized protein OS=Haemophilus parasuis GN=A4U84_10510 PE=4 SV=1	COG3092S Uncharacterized membrane protein YfbV, UPF0208 family	GO:0016021(integral component of membrane); GO:0005886(plasma membrane)	K09899; uncharacterized protein
unitig_0|quiver_433	tRNA-specific adenosine deaminase OS=Haemophilus influenzae (strain ATCC 51907 / DSM 11121 / KW20 / Rd) GN=tadA PE=3 SV=1	MafB19-deam	tRNA-specific adenosine deaminase [Haemophilus parasuis MN-H]	tRNA-specific adenosine deaminase OS=Haemophilus parasuis SW114 GN=tadA PE=3 SV=1	COG0590J tRNA(Arg) A34 adenosine deaminase TadA	GO:0008251(tRNA-specific adenosine deaminase activity); GO:0008270(zinc ion binding); GO:0002100(tRNA wobble adenosine to inosine editing)	tadA; tRNA(adenine34) deaminase [EC:3.5.4.33]
unitig_0|quiver_434	ATP-dependent RNA helicase DeaD OS=Haemophilus influenzae (strain ATCC 51907 / DSM 11121 / KW20 / Rd) GN=deaD PE=3 SV=1	DEAD	ATP-dependent RNA helicase [[Haemophilus] parasuis]	ATP-dependent RNA helicase DeaD OS=Haemophilus parasuis str. Nagasaki GN=deaD PE=3 SV=1	COG0513L Superfamily II DNA and RNA helicase	GO:0005524(ATP binding); GO:0004004(ATP-dependent RNA helicase activity); GO:0003723(RNA binding); GO:0070417(cellular response to cold); GO:0000027(ribosomal large subunit assembly); GO:0010501(RNA secondary structure unwinding); GO:0005737(cytoplasm)	deaD, cshA; ATP-dependent RNA helicase DeaD [EC:3.6.4.13]
unitig_0|quiver_435	Lipoprotein NlpI homolog OS=Haemophilus influenzae (strain ATCC 51907 / DSM 11121 / KW20 / Rd) GN=nlpI PE=1 SV=1	TPR_16	hypothetical protein [[Haemophilus] parasuis]	Lipoprotein NlpI OS=Haemophilus parasuis 174 GN=HPS174_0360 PE=4 SV=1	COG4785M Lipoprotein NlpI, contains TPR repeats	GO:0007049(cell cycle); GO:0051301(cell division); GO:0005886(plasma membrane)	nlpI; lipoprotein NlpI
unitig_0|quiver_436	Polyribonucleotide nucleotidyltransferase OS=Haemophilus parasuis serovar 5 (strain SH0165) GN=pnp PE=3 SV=1	RNase_PH	polyribonucleotide nucleotidyltransferase [[Haemophilus] parasuis]	Polyribonucleotide nucleotidyltransferase OS=Haemophilus parasuis GN=pnp PE=3 SV=1	COG1185J Polyribonucleotide nucleotidyltransferase (polynucleotide phosphorylase)	GO:0046872(metal ion binding); GO:0004654(polyribonucleotide nucleotidyltransferase activity); GO:0003723(RNA binding); GO:0006402(mRNA catabolic process); GO:0006396(RNA processing); GO:0005737(cytoplasm)	pnp, PNPT1; polyribonucleotide nucleotidyltransferase [EC:2.7.7.8]
unitig_0|quiver_437	-	Gp49	hypothetical protein HPSMNH_0335 [Haemophilus parasuis MN-H]	Uncharacterized protein OS=Haemophilus parasuis MN-H GN=HPSMNH_0335 PE=4 SV=1	COG4679X Phage-related protein	-	-
unitig_0|quiver_438	-	HTH_37	DNA-binding protein [[Haemophilus] parasuis]	XRE family transcriptional regulator OS=Haemophilus parasuis GN=A4U84_10480 PE=4 SV=1	COG5606R Predicted DNA-binding protein, XRE-type HTH domain	-	-
unitig_0|quiver_439	Uncharacterized ABC transporter ATP-binding protein HI_1467 OS=Haemophilus influenzae (strain ATCC 51907 / DSM 11121 / KW20 / Rd) GN=HI_1467 PE=3 SV=1	ABC_tran	ABC transporter ATP-binding protein [[Haemophilus] parasuis]	ABC transporter family protein OS=Haemophilus parasuis SW114 GN=HPSSW114_0325 PE=4 SV=1	COG4178R ABC-type uncharacterized transport system, permease and ATPase components	GO:0005524(ATP binding); GO:0042626(ATPase activity, coupled to transmembrane movement of substances); GO:0016021(integral component of membrane); GO:0005886(plasma membrane)	bacA; vitamin B12/bleomycin/antimicrobial peptide transport system ATP-binding/permease protein
unitig_0|quiver_440	Uncharacterized ABC transporter ATP-binding protein HI_1467 OS=Haemophilus influenzae (strain ATCC 51907 / DSM 11121 / KW20 / Rd) GN=HI_1467 PE=3 SV=1	ABC_membrane_2	ABC transporter ATP-binding protein [[Haemophilus] parasuis]	Uncharacterized protein OS=Haemophilus parasuis GN=HS327_00675 PE=4 SV=1	COG4178R ABC-type uncharacterized transport system, permease and ATPase components	GO:0005524(ATP binding); GO:0042626(ATPase activity, coupled to transmembrane movement of substances); GO:0016021(integral component of membrane); GO:0005886(plasma membrane)	-
unitig_0|quiver_441	-	-	-	-	-	-	-
unitig_0|quiver_442	Uncharacterized TonB-dependent receptor HI_1466.1 OS=Haemophilus influenzae (strain ATCC 51907 / DSM 11121 / KW20 / Rd) GN=HI_1466.1 PE=3 SV=1	TonB_dep_Rec	tonB-dependent Receptor Plug domain protein [Haemophilus parasuis 12939]	TonB-dependent siderophore receptor family protein OS=Haemophilus parasuis SW114 GN=HPSSW114_0327 PE=3 SV=1	COG4774P Outer membrane receptor for monomeric catechols	-	TC.FEV.OM; iron complex outermembrane recepter protein
unitig_0|quiver_443	-	-	TonB-dependent siderophore receptor [[Haemophilus] parasuis]	TonB-dependent siderophore receptor family protein OS=Haemophilus parasuis D74 GN=HPSD74_0579 PE=3 SV=1	-	-	-
unitig_0|quiver_444	5'-nucleotidase OS=Vibrio vulnificus (strain CMCP6) GN=nutA PE=3 SV=2	Metallophos	bifunctional metallophosphatase/5'-nucleotidase [[Haemophilus] parasuis]	Bifunctional UDP-sugar hydrolase/5'-nucleotidase OS=Haemophilus parasuis GN=ushA PE=3 SV=1	COG0737FV 2',3'-cyclic-nucleotide 2'-phosphodiesterase/5'- or 3'-nucleotidase, 5'-nucleotidase family	GO:0008253(5'-nucleotidase activity); GO:0046872(metal ion binding); GO:0000166(nucleotide binding); GO:0009166(nucleotide catabolic process); GO:0009279(cell outer membrane)	ushA; 5'-nucleotidase / UDP-sugar diphosphatase [EC:3.1.3.5 3.6.1.45]
unitig_0|quiver_445	Diacylglycerol kinase OS=Escherichia coli O157:H7 GN=dgkA PE=3 SV=2	DAGK_prokar	diacylglycerol kinase [[Haemophilus] parasuis]	Diacylglycerol kinase OS=Haemophilus parasuis GN=dgkA PE=3 SV=1	COG0818I Diacylglycerol kinase	GO:0005524(ATP binding); GO:0004143(diacylglycerol kinase activity); GO:0006654(phosphatidic acid biosynthetic process); GO:0016021(integral component of membrane); GO:0005886(plasma membrane)	dgkA, DGK; diacylglycerol kinase (ATP) [EC:2.7.1.107]
unitig_0|quiver_446	-	Hpt	hybrid sensor histidine kinase/response regulator [[Haemophilus] parasuis]	Aerobic respiration control sensor protein OS=Haemophilus parasuis str. Nagasaki GN=HPNK_01788 PE=4 SV=1	COG0784T CheY chemotaxis protein or a CheY-like REC (receiver) domain;COG2198T HPt (histidine-containing phosphotransfer) domain;COG2205T K+-sensing histidine kinase KdpD	-	-
unitig_0|quiver_447	Aerobic respiration control sensor protein ArcB OS=Escherichia coli O157:H7 GN=arcB PE=3 SV=1	Response_reg	hybrid sensor histidine kinase/response regulator [[Haemophilus] parasuis]	Aerobic respiration control sensor protein OS=Haemophilus parasuis SW114 GN=arcB PE=4 SV=1	COG0784T CheY chemotaxis protein or a CheY-like REC (receiver) domain;COG2198T HPt (histidine-containing phosphotransfer) domain;COG2205T K+-sensing histidine kinase KdpD	GO:0005524(ATP binding); GO:0000155(phosphorelay sensor kinase activity); GO:0006355(regulation of transcription, DNA-templated); GO:0006351(transcription, DNA-templated); GO:0016021(integral component of membrane); GO:0005622(intracellular); GO:0005886(plasma membrane)	-
unitig_0|quiver_448	Aerobic respiration control sensor protein ArcB OS=Escherichia coli O157:H7 GN=arcB PE=3 SV=1	PAS	hybrid sensor histidine kinase/response regulator [[Haemophilus] parasuis]	Aerobic respiration control sensor protein OS=Haemophilus parasuis str. Nagasaki GN=HPNK_01788 PE=4 SV=1	COG0784T CheY chemotaxis protein or a CheY-like REC (receiver) domain;COG2198T HPt (histidine-containing phosphotransfer) domain;COG2205T K+-sensing histidine kinase KdpD	GO:0005524(ATP binding); GO:0000155(phosphorelay sensor kinase activity); GO:0006355(regulation of transcription, DNA-templated); GO:0006351(transcription, DNA-templated); GO:0016021(integral component of membrane); GO:0005622(intracellular); GO:0005886(plasma membrane)	arcB; two-component system, OmpR family, aerobic respiration control sensor histidine kinase ArcB [EC:2.7.13.3]
unitig_0|quiver_449	LPS-assembly protein LptD OS=Actinobacillus pleuropneumoniae serotype 3 (strain JL03) GN=lptD PE=3 SV=1	OstA_C	LPS assembly protein LptD [[Haemophilus] parasuis]	LPS-assembly protein LptD OS=Haemophilus parasuis D74 GN=lptD PE=3 SV=1	COG1452M LPS assembly outer membrane protein LptD (organic solvent tolerance protein OstA)	GO:0043165(Gram-negative-bacterium-type cell outer membrane assembly); GO:0015920(lipopolysaccharide transport); GO:0010033(response to organic substance); GO:0009279(cell outer membrane)	lptD, imp, ostA; LPS-assembly protein
unitig_0|quiver_450	Oxygen-independent coproporphyrinogen III oxidase OS=Salmonella typhi PE=3 SV=1	HemN_C	oxygen-independent coproporphyrinogen III oxidase [[Haemophilus] parasuis]	Coproporphyrinogen-III oxidase OS=Haemophilus parasuis SW114 GN=hemN PE=3 SV=1	COG0635H Coproporphyrinogen III oxidase or related Fe-S oxidoreductase	GO:0051539(4 iron, 4 sulfur cluster binding); GO:0051989(coproporphyrinogen dehydrogenase activity); GO:0004109(coproporphyrinogen oxidase activity); GO:0046872(metal ion binding); GO:0006779(porphyrin-containing compound biosynthetic process); GO:0006782(protoporphyrinogen IX biosynthetic process); GO:0005737(cytoplasm)	-
unitig_0|quiver_451	Oxygen-independent coproporphyrinogen III oxidase OS=Salmonella typhi PE=3 SV=1	Radical_SAM	oxygen-independent coproporphyrinogen III oxidase [[Haemophilus] parasuis]	Coproporphyrinogen-III oxidase OS=Haemophilus parasuis serovar 5 (strain SH0165) GN=hemN2 PE=3 SV=1	COG0635H Coproporphyrinogen III oxidase or related Fe-S oxidoreductase	GO:0051539(4 iron, 4 sulfur cluster binding); GO:0051989(coproporphyrinogen dehydrogenase activity); GO:0004109(coproporphyrinogen oxidase activity); GO:0046872(metal ion binding); GO:0006779(porphyrin-containing compound biosynthetic process); GO:0006782(protoporphyrinogen IX biosynthetic process); GO:0005737(cytoplasm)	hemN, hemZ; oxygen-independent coproporphyrinogen III oxidase [EC:1.3.98.3]
unitig_0|quiver_452	Uncharacterized protein HI_0725 OS=Haemophilus influenzae (strain ATCC 51907 / DSM 11121 / KW20 / Rd) GN=HI_0725 PE=4 SV=1	DUF2489	ATP-dependent Lon protease, bacterial type/putative coproporphyrinogen III oxidase [Haemophilus parasuis SH0165]	ATP-dependent Lon protease OS=Haemophilus parasuis str. Nagasaki GN=HPNK_01773 PE=4 SV=1	-	GO:0016021(integral component of membrane)	-
unitig_0|quiver_453	-	DUF2489	ATP-dependent Lon protease, bacterial type/putative coproporphyrinogen III oxidase [Haemophilus parasuis SH0165]	ATP-dependent Lon protease OS=Haemophilus parasuis str. Nagasaki GN=HPNK_01773 PE=4 SV=1	-	-	-
unitig_0|quiver_454	Der GTPase-activating protein YihI OS=Mannheimia haemolytica GN=yihI PE=3 SV=1	YihI	GTPase-activating protein [[Haemophilus] parasuis]	Der GTPase-activating protein YihI OS=Haemophilus parasuis D74 GN=yihI PE=3 SV=1	COG3078J Ribosome assembly protein YihI, activator of Der GTPase	GO:0005096(GTPase activator activity); GO:0042254(ribosome biogenesis)	K09894; uncharacterized protein
unitig_0|quiver_455	Protein SanA homolog OS=Haemophilus influenzae (strain ATCC 51907 / DSM 11121 / KW20 / Rd) GN=sanA PE=3 SV=1	DUF218	hypothetical protein [[Haemophilus] parasuis]	Uncharacterized protein OS=Haemophilus parasuis GN=A4U84_10430 PE=4 SV=1	COG2949M Uncharacterized periplasmic protein SanA, affects membrane permeability for vancomycin	GO:0042493(response to drug); GO:0016021(integral component of membrane); GO:0005886(plasma membrane)	sanA; SanA protein
unitig_0|quiver_456	Riboflavin transporter OS=Vibrio cholerae serotype O1 (strain ATCC 39315 / El Tor Inaba N16961) GN=ribN PE=1 SV=1	EamA	eamA-like transporter family protein [[Haemophilus] parasuis]	Uncharacterized protein OS=Haemophilus parasuis GN=A4U84_10425 PE=4 SV=1	COG0697GER Permease of the drug/metabolite transporter (DMT) superfamily	GO:0016021(integral component of membrane); GO:0005886(plasma membrane)	-
unitig_0|quiver_457	Dimethyl sulfoxide reductase DmsA OS=Escherichia coli (strain K12) GN=dmsA PE=1 SV=2	Molybdop_Fe4S4	Tat (twin-arginine translocation) pathway signal sequence domain protein [[Haemophilus] parasuis]	Uncharacterized protein OS=Haemophilus parasuis GN=A4U84_10420 PE=4 SV=1	COG0243C Anaerobic selenocysteine-containing dehydrogenase	GO:0051539(4 iron, 4 sulfur cluster binding); GO:0048037(cofactor binding); GO:0009389(dimethyl sulfoxide reductase activity); GO:0009055(electron carrier activity); GO:0030151(molybdenum ion binding); GO:0043546(molybdopterin cofactor binding); GO:0009061(anaerobic respiration)	dmsA; anaerobic dimethyl sulfoxide reductase subunit A [EC:1.8.5.3]
unitig_0|quiver_458	Anaerobic dimethyl sulfoxide reductase chain YnfH OS=Escherichia coli (strain K12) GN=ynfH PE=3 SV=1	DmsC	hypothetical protein [[Haemophilus] parasuis]	Uncharacterized protein OS=Haemophilus parasuis GN=BLL93_02535 PE=4 SV=1	COG3302C DMSO reductase anchor subunit	GO:0016491(oxidoreductase activity); GO:0019645(anaerobic electron transport chain); GO:0016021(integral component of membrane); GO:0005886(plasma membrane)	ynfH; Tat-targeted selenate reductase subunit YnfH
unitig_0|quiver_459	Uncharacterized protein HI_0568 OS=Haemophilus influenzae (strain ATCC 51907 / DSM 11121 / KW20 / Rd) GN=HI_0568 PE=4 SV=1	Tex_YqgF	transcriptional accessory protein [Haemophilus parasuis ZJ0906]	Transcriptional accessory protein OS=Haemophilus parasuis str. Nagasaki GN=HPNK_01743 PE=4 SV=1	COG2183K Transcriptional accessory protein Tex/SPT6	GO:0003723(RNA binding); GO:0006139(nucleobase-containing compound metabolic process)	tex; protein Tex
unitig_0|quiver_460	Uncharacterized protein HI_0568 OS=Haemophilus influenzae (strain ATCC 51907 / DSM 11121 / KW20 / Rd) GN=HI_0568 PE=4 SV=1	Tex_N	transcriptional accessory protein [Haemophilus parasuis ZJ0906]	Transcriptional accessory protein OS=Haemophilus parasuis SW114 GN=HPSSW114_0339 PE=4 SV=1	COG2183K Transcriptional accessory protein Tex/SPT6	GO:0003723(RNA binding); GO:0006139(nucleobase-containing compound metabolic process)	-
unitig_0|quiver_461	Uncharacterized protein HI_0568 OS=Haemophilus influenzae (strain ATCC 51907 / DSM 11121 / KW20 / Rd) GN=HI_0568 PE=4 SV=1	Tex_N	transcriptional accessory protein [Haemophilus parasuis ZJ0906]	Transcriptional accessory protein OS=Haemophilus parasuis str. Nagasaki GN=HPNK_01743 PE=4 SV=1	COG2183K Transcriptional accessory protein Tex/SPT6	GO:0003723(RNA binding); GO:0006139(nucleobase-containing compound metabolic process)	-
unitig_0|quiver_462	Dihydrolipoyl dehydrogenase OS=Haemophilus influenzae (strain ATCC 51907 / DSM 11121 / KW20 / Rd) GN=lpdA PE=3 SV=2	Pyr_redox_2	dihydrolipoyl dehydrogenase [[Haemophilus] parasuis]	Dihydrolipoyl dehydrogenase OS=Haemophilus parasuis str. Nagasaki GN=HPNK_01738 PE=4 SV=1	COG1249C Pyruvate/2-oxoglutarate dehydrogenase complex, dihydrolipoamide dehydrogenase (E3) component or related enzyme	GO:0004148(dihydrolipoyl dehydrogenase activity); GO:0009055(electron carrier activity); GO:0050660(flavin adenine dinucleotide binding); GO:0045454(cell redox homeostasis); GO:0006096(glycolytic process); GO:0005737(cytoplasm)	DLD, lpd, pdhD; dihydrolipoamide dehydrogenase [EC:1.8.1.4]
unitig_0|quiver_463	Dihydrolipoyllysine-residue acetyltransferase component of pyruvate dehydrogenase complex OS=Haemophilus influenzae (strain ATCC 51907 / DSM 11121 / KW20 / Rd) GN=aceF PE=3 SV=1	2-oxoacid_dh	dihydrolipoyllysine-residue acetyltransferase [[Haemophilus] parasuis]	Acetyltransferase component of pyruvate dehydrogenase complex OS=Haemophilus parasuis str. Nagasaki GN=HPNK_01733 PE=3 SV=1	COG0508C Pyruvate/2-oxoglutarate dehydrogenase complex, dihydrolipoamide acyltransferase (E2) component	GO:0004742(dihydrolipoyllysine-residue acetyltransferase activity); GO:0006096(glycolytic process); GO:0045254(pyruvate dehydrogenase complex)	DLAT, aceF, pdhC; pyruvate dehydrogenase E2 component (dihydrolipoamide acetyltransferase) [EC:2.3.1.12]
unitig_0|quiver_464	Pyruvate dehydrogenase E1 component OS=Haemophilus influenzae (strain ATCC 51907 / DSM 11121 / KW20 / Rd) GN=aceE PE=3 SV=1	Transketolase_N	pyruvate dehydrogenase (acetyl-transferring), homodimeric type [[Haemophilus] parasuis]	Pyruvate dehydrogenase E1 component OS=Haemophilus parasuis serovar 5 (strain SH0165) GN=aceE PE=4 SV=1	COG2609C Pyruvate dehydrogenase complex, dehydrogenase (E1) component	GO:0004739(pyruvate dehydrogenase (acetyl-transferring) activity); GO:0006096(glycolytic process)	aceE; pyruvate dehydrogenase E1 component [EC:1.2.4.1]
unitig_0|quiver_465	N5-carboxyaminoimidazole ribonucleotide mutase OS=Haemophilus influenzae (strain ATCC 51907 / DSM 11121 / KW20 / Rd) GN=purE PE=3 SV=1	AIRC	phosphoribosylaminoimidazole carboxylasecatalytic subunit [Haemophilus parasuis 29755]	N5-carboxyaminoimidazole ribonucleotide mutase OS=Haemophilus parasuis 29755 GN=purE PE=3 SV=1	COG0041F Phosphoribosylcarboxyaminoimidazole (NCAIR) mutase	GO:0034023(5-(carboxyamino)imidazole ribonucleotide mutase activity); GO:0006189('de novo' IMP biosynthetic process)	purE; 5-(carboxyamino)imidazole ribonucleotide mutase [EC:5.4.99.18]
unitig_0|quiver_466	L-asparaginase OS=Bacillus licheniformis GN=ansA PE=3 SV=1	Asparaginase	L-asparaginase [[Haemophilus] parasuis]	L-asparaginase OS=Haemophilus parasuis str. Nagasaki GN=HPNK_01718 PE=4 SV=1	COG0252JU L-asparaginase/archaeal Glu-tRNAGln amidotransferase subunit D	GO:0004067(asparaginase activity); GO:0006520(cellular amino acid metabolic process); GO:0005737(cytoplasm)	E3.5.1.1, ansA, ansB; L-asparaginase [EC:3.5.1.1]
unitig_0|quiver_467	N5-carboxyaminoimidazole ribonucleotide synthase OS=Haemophilus influenzae (strain ATCC 51907 / DSM 11121 / KW20 / Rd) GN=purK PE=3 SV=1	ATP-grasp	5-(carboxyamino)imidazole ribonucleotide synthase [[Haemophilus] parasuis]	N5-carboxyaminoimidazole ribonucleotide synthase OS=Haemophilus parasuis serovar 5 (strain SH0165) GN=purK PE=3 SV=1	COG0026F Phosphoribosylaminoimidazole carboxylase (NCAIR synthetase)	GO:0034028(5-(carboxyamino)imidazole ribonucleotide synthase activity); GO:0005524(ATP binding); GO:0046872(metal ion binding); GO:0004638(phosphoribosylaminoimidazole carboxylase activity); GO:0006189('de novo' IMP biosynthetic process); GO:0005829(cytosol)	-
unitig_0|quiver_468	N5-carboxyaminoimidazole ribonucleotide synthase OS=Haemophilus influenzae (strain ATCC 51907 / DSM 11121 / KW20 / Rd) GN=purK PE=3 SV=1	ATP-grasp	5-(carboxyamino)imidazole ribonucleotide synthase [[Haemophilus] parasuis]	N5-carboxyaminoimidazole ribonucleotide synthase OS=Haemophilus parasuis serovar 5 (strain SH0165) GN=purK PE=3 SV=1	COG0026F Phosphoribosylaminoimidazole carboxylase (NCAIR synthetase)	GO:0034028(5-(carboxyamino)imidazole ribonucleotide synthase activity); GO:0005524(ATP binding); GO:0046872(metal ion binding); GO:0004638(phosphoribosylaminoimidazole carboxylase activity); GO:0006189('de novo' IMP biosynthetic process); GO:0005829(cytosol)	purK; 5-(carboxyamino)imidazole ribonucleotide synthase [EC:6.3.4.18]
unitig_0|quiver_469	N5-carboxyaminoimidazole ribonucleotide synthase OS=Haemophilus influenzae (strain ATCC 51907 / DSM 11121 / KW20 / Rd) GN=purK PE=3 SV=1	-	5-(carboxyamino)imidazole ribonucleotide synthase [[Haemophilus] parasuis]	N5-carboxyaminoimidazole ribonucleotide synthase OS=Haemophilus parasuis str. Nagasaki GN=purK PE=3 SV=1	COG0026F Phosphoribosylaminoimidazole carboxylase (NCAIR synthetase)	GO:0034028(5-(carboxyamino)imidazole ribonucleotide synthase activity); GO:0005524(ATP binding); GO:0046872(metal ion binding); GO:0004638(phosphoribosylaminoimidazole carboxylase activity); GO:0006189('de novo' IMP biosynthetic process); GO:0005829(cytosol)	-
unitig_0|quiver_470	Peptidyl-prolyl cis-trans isomerase B OS=Haemophilus influenzae (strain ATCC 51907 / DSM 11121 / KW20 / Rd) GN=ppiB PE=3 SV=1	Pro_isomerase	peptidyl-prolyl cis-trans isomerase [[Haemophilus] parasuis]	Peptidyl-prolyl cis-trans isomerase OS=Haemophilus parasuis str. Nagasaki GN=HPNK_01708 PE=3 SV=1	COG0652O Peptidyl-prolyl cis-trans isomerase (rotamase) - cyclophilin family	GO:0003755(peptidyl-prolyl cis-trans isomerase activity); GO:0006457(protein folding); GO:0005737(cytoplasm)	PPIB, ppiB; peptidyl-prolyl cis-trans isomerase B (cyclophilin B) [EC:5.2.1.8]
unitig_0|quiver_471	Ubiquinone biosynthesis O-methyltransferase OS=Haemophilus parasuis serovar 5 (strain SH0165) GN=ubiG PE=3 SV=1	Methyltransf_23	bifunctional 3-demethylubiquinone 3-O-methyltransferase/2-octaprenyl-6-hydroxy phenol methylase [[Haemophilus] parasuis]	Ubiquinone biosynthesis O-methyltransferase OS=Haemophilus parasuis str. Nagasaki GN=ubiG PE=3 SV=1	COG2227H 2-polyprenyl-3-methyl-5-hydroxy-6-metoxy-1,4-benzoquinol methylase	GO:0008425(2-polyprenyl-6-methoxy-1,4-benzoquinone methyltransferase activity); GO:0008689(3-demethylubiquinone-9 3-O-methyltransferase activity); GO:0006744(ubiquinone biosynthetic process)	-
unitig_0|quiver_472	Ubiquinone biosynthesis O-methyltransferase OS=Haemophilus parasuis serovar 5 (strain SH0165) GN=ubiG PE=3 SV=1	Methyltransf_23	bifunctional 3-demethylubiquinone 3-O-methyltransferase/2-octaprenyl-6-hydroxy phenol methylase [[Haemophilus] parasuis]	Ubiquinone biosynthesis O-methyltransferase OS=Haemophilus parasuis str. Nagasaki GN=ubiG PE=3 SV=1	COG2227H 2-polyprenyl-3-methyl-5-hydroxy-6-metoxy-1,4-benzoquinol methylase	GO:0008425(2-polyprenyl-6-methoxy-1,4-benzoquinone methyltransferase activity); GO:0008689(3-demethylubiquinone-9 3-O-methyltransferase activity); GO:0006744(ubiquinone biosynthetic process)	ubiG; 2-polyprenyl-6-hydroxyphenyl methylase / 3-demethylubiquinone-9 3-methyltransferase [EC:2.1.1.222 2.1.1.64]
unitig_0|quiver_473	-	YadA_stalk	hypothetical protein [[Haemophilus] parasuis]	VtaA2 OS=Haemophilus parasuis GN=vtaA2 PE=4 SV=1	COG2885M Outer membrane protein OmpA and related peptidoglycan-associated (lipo)proteins;COG5295UW Autotransporter adhesin	-	-
unitig_0|quiver_474	-	YadA_stalk	collagen triple helix repeat family protein, partial [Haemophilus parasuis H465]	VtaA2 OS=Haemophilus parasuis GN=vtaA2 PE=4 SV=1	COG5295UW Autotransporter adhesin	-	-
unitig_0|quiver_475	-	-	hypothetical protein [[Haemophilus] parasuis]	Uncharacterized protein OS=Haemophilus parasuis GN=A4U84_10360 PE=4 SV=1	-	-	-
unitig_0|quiver_476	S-adenosylmethionine synthase OS=Haemophilus parasuis serovar 5 (strain SH0165) GN=metK PE=3 SV=1	S-AdoMet_synt_C	methionine adenosyltransferase [[Haemophilus] parasuis]	S-adenosylmethionine synthase OS=Haemophilus parasuis str. Nagasaki GN=metK PE=3 SV=1	COG0192H S-adenosylmethionine synthetase	GO:0005524(ATP binding); GO:0046872(metal ion binding); GO:0004478(methionine adenosyltransferase activity); GO:0006730(one-carbon metabolic process); GO:0006556(S-adenosylmethionine biosynthetic process); GO:0005737(cytoplasm)	metK; S-adenosylmethionine synthetase [EC:2.5.1.6]
unitig_0|quiver_477	tRNA 5-methylaminomethyl-2-thiouridine biosynthesis bifunctional protein MnmC OS=Actinobacillus pleuropneumoniae serotype 5b (strain L20) GN=mnmC PE=3 SV=1	-	bifunctional tRNA (5-methylaminomethyl-2-thiouridine)(34)-methyltransferase MnmD/FAD-dependent 5-carboxymethylaminomethyl-2-thiouridine(34) oxidoreductase MnmC [[Haemophilus] parasuis]	tRNA 5-methylaminomethyl-2-thiouridine biosynthesis bifunctional protein MnmC OS=Haemophilus parasuis SW114 GN=mnmC PE=3 SV=1	COG4121J tRNA U34 5-methylaminomethyl-2-thiouridine-forming methyltransferase MnmC;COG0665E Glycine/D-amino acid oxidase (deaminating)	GO:0016645(oxidoreductase activity, acting on the CH-NH group of donors); GO:0004808(tRNA (5-methylaminomethyl-2-thiouridylate)-methyltransferase activity); GO:0005737(cytoplasm)	-
unitig_0|quiver_478	tRNA 5-methylaminomethyl-2-thiouridine biosynthesis bifunctional protein MnmC OS=Actinobacillus pleuropneumoniae serotype 5b (strain L20) GN=mnmC PE=3 SV=1	DAO	bifunctional tRNA (5-methylaminomethyl-2-thiouridine)(34)-methyltransferase MnmD/FAD-dependent 5-carboxymethylaminomethyl-2-thiouridine(34) oxidoreductase MnmC [[Haemophilus] parasuis]	tRNA 5-methylaminomethyl-2-thiouridine biosynthesis bifunctional protein MnmC OS=Haemophilus parasuis GN=mnmC PE=3 SV=1	COG4121J tRNA U34 5-methylaminomethyl-2-thiouridine-forming methyltransferase MnmC;COG0665E Glycine/D-amino acid oxidase (deaminating)	GO:0016645(oxidoreductase activity, acting on the CH-NH group of donors); GO:0004808(tRNA (5-methylaminomethyl-2-thiouridylate)-methyltransferase activity); GO:0005737(cytoplasm)	mnmC; tRNA 5-methylaminomethyl-2-thiouridine biosynthesis bifunctional protein [EC:2.1.1.61 1.5.-.-]
unitig_0|quiver_479	GTP cyclohydrolase 1 type 2 homolog OS=Pasteurella multocida (strain Pm70) GN=PM0183 PE=3 SV=1	NIF3	Nif3-like dinuclear metal center hexameric protein [[Haemophilus] parasuis]	GTP cyclohydrolase 1 type 2 homolog OS=Haemophilus parasuis 174 GN=HPS174_0383 PE=3 SV=1	COG0327H Putative GTP cyclohydrolase 1 type 2, NIF3 family	GO:0046872(metal ion binding)	-
unitig_0|quiver_480	Molybdopterin molybdenumtransferase OS=Haemophilus influenzae (strain ATCC 51907 / DSM 11121 / KW20 / Rd) GN=moeA PE=3 SV=1	MoeA_N	molybdopterin molybdotransferase [[Haemophilus] parasuis]	Molybdopterin molybdenumtransferase OS=Haemophilus parasuis HPS10 GN=HPS10_08355 PE=4 SV=1	COG0303H Molybdopterin biosynthesis enzyme	GO:0046872(metal ion binding); GO:0061598(molybdopterin adenylyltransferase activity); GO:0061599(molybdopterin molybdotransferase activity); GO:0006777(Mo-molybdopterin cofactor biosynthetic process); GO:0032324(molybdopterin cofactor biosynthetic process); GO:0005737(cytoplasm)	moeA; molybdopterin molybdotransferase [EC:2.10.1.1]
unitig_0|quiver_481	-	DEDD_Tnp_IS110	IS110 family transposase [[Haemophilus] parasuis]	IS110 family transposase OS=Haemophilus parasuis str. Nagasaki GN=HPNK_04002 PE=4 SV=1	COG3547X Transposase	-	-
unitig_0|quiver_482	-	DEDD_Tnp_IS110	IS110 family transposase [[Haemophilus] parasuis]	IS110 family transposase OS=Haemophilus parasuis str. Nagasaki GN=HPNK_04002 PE=4 SV=1	COG3547X Transposase	-	-
unitig_0|quiver_483	UPF0056 membrane protein BUsg_257 OS=Buchnera aphidicola subsp. Schizaphis graminum (strain Sg) GN=BUsg_257 PE=3 SV=1	MarC	MarC family transcriptional regulator [[Haemophilus] parasuis]	UPF0056 membrane protein OS=Haemophilus parasuis GN=A4U84_10050 PE=3 SV=1	COG2095E Small neutral amino acid transporter SnatA, MarC family	GO:0016021(integral component of membrane); GO:0005886(plasma membrane)	-
unitig_0|quiver_484	Uncharacterized ABC transporter ATP-binding protein HI_0658 OS=Haemophilus influenzae (strain ATCC 51907 / DSM 11121 / KW20 / Rd) GN=HI_0658 PE=1 SV=1	ABC_tran	ABC transporter ATP-binding protein [[Haemophilus] parasuis]	YheS OS=Haemophilus parasuis SW114 GN=yheS PE=4 SV=1	COG0488R ATPase components of ABC transporters with duplicated ATPase domains	GO:0005524(ATP binding); GO:0016887(ATPase activity)	ABCF3; ATP-binding cassette, subfamily F, member 3
unitig_0|quiver_485	Uncharacterized ABC transporter ATP-binding protein HI_0658 OS=Haemophilus influenzae (strain ATCC 51907 / DSM 11121 / KW20 / Rd) GN=HI_0658 PE=1 SV=1	ABC_tran	hypothetical protein HPSMNH_1464 [Haemophilus parasuis MN-H]	Putative ABC transporter ATP-binding protein OS=Haemophilus parasuis GN=HS327_01136 PE=4 SV=1	COG0488R ATPase components of ABC transporters with duplicated ATPase domains	GO:0005524(ATP binding); GO:0016887(ATPase activity)	ABCF3; ATP-binding cassette, subfamily F, member 3
unitig_0|quiver_486	-	Transposase_20	transposase IS116/IS110/IS902 family protein [Haemophilus parasuis SW140]	IS110 family transposase OS=Haemophilus parasuis str. Nagasaki GN=HPNK_04002 PE=4 SV=1	COG3547X Transposase	-	-
unitig_0|quiver_487	ATP-dependent zinc metalloprotease FtsH OS=Haemophilus influenzae (strain ATCC 51907 / DSM 11121 / KW20 / Rd) GN=ftsH PE=3 SV=1	Peptidase_M41	cell division protein [Haemophilus parasuis ZJ0906]	ATP-dependent zinc metalloprotease FtsH OS=Haemophilus parasuis str. Nagasaki GN=ftsH PE=3 SV=1	COG0465O ATP-dependent Zn proteases	GO:0005524(ATP binding); GO:0004176(ATP-dependent peptidase activity); GO:0004222(metalloendopeptidase activity); GO:0008237(metallopeptidase activity); GO:0008270(zinc ion binding); GO:0030163(protein catabolic process); GO:0006508(proteolysis); GO:0016021(integral component of membrane); GO:0005886(plasma membrane)	ftsH, hflB; cell division protease FtsH [EC:3.4.24.-]
unitig_0|quiver_488	ATP-dependent zinc metalloprotease FtsH OS=Rickettsia bellii (strain RML369-C) GN=ftsH PE=3 SV=1	AAA	ATP-dependent zinc metalloprotease FtsH [[Haemophilus] parasuis]	ATP-dependent zinc metalloprotease FtsH OS=Haemophilus parasuis SW114 GN=hflB PE=3 SV=1	COG0465O ATP-dependent Zn proteases	GO:0005524(ATP binding); GO:0004222(metalloendopeptidase activity); GO:0008270(zinc ion binding); GO:0016021(integral component of membrane); GO:0005886(plasma membrane)	-
unitig_0|quiver_489	ATP-dependent zinc metalloprotease FtsH OS=Haemophilus influenzae (strain ATCC 51907 / DSM 11121 / KW20 / Rd) GN=ftsH PE=3 SV=1	FtsH_ext	cell division protein [Haemophilus parasuis gx033]	ATP-dependent zinc metalloprotease FtsH OS=Haemophilus parasuis str. Nagasaki GN=ftsH PE=3 SV=1	COG0465O ATP-dependent Zn proteases	GO:0005524(ATP binding); GO:0004176(ATP-dependent peptidase activity); GO:0004222(metalloendopeptidase activity); GO:0008237(metallopeptidase activity); GO:0008270(zinc ion binding); GO:0030163(protein catabolic process); GO:0006508(proteolysis); GO:0016021(integral component of membrane); GO:0005886(plasma membrane)	-
unitig_0|quiver_490	Ribosomal RNA large subunit methyltransferase E OS=Haemophilus parasuis serovar 5 (strain SH0165) GN=rlmE PE=3 SV=1	FtsJ	23S rRNA (uridine(2552)-2'-O)-methyltransferase [[Haemophilus] parasuis]	Ribosomal RNA large subunit methyltransferase E OS=Haemophilus parasuis GN=rlmE PE=3 SV=1	COG0293J 23S rRNA U2552 (ribose-2'-O)-methylase RlmE/FtsJ	GO:0016436(rRNA (uridine) methyltransferase activity); GO:0005737(cytoplasm)	rlmE, rrmJ, ftsJ; 23S rRNA (uridine2552-2'-O)-methyltransferase [EC:2.1.1.166]
unitig_0|quiver_491	Ribosomal RNA large subunit methyltransferase E OS=Haemophilus parasuis serovar 5 (strain SH0165) GN=rlmE PE=3 SV=1	FtsJ	23S rRNA (uridine(2552)-2'-O)-methyltransferase [Bibersteinia trehalosi]	Ribosomal RNA large subunit methyltransferase E OS=Haemophilus parasuis str. Nagasaki GN=rrmJ PE=3 SV=1	COG0293J 23S rRNA U2552 (ribose-2'-O)-methylase RlmE/FtsJ	GO:0016436(rRNA (uridine) methyltransferase activity); GO:0005737(cytoplasm)	-
unitig_0|quiver_492	Enoyl-[acyl-carrier-protein] reductase [NADH] FabI OS=Haemophilus influenzae (strain ATCC 51907 / DSM 11121 / KW20 / Rd) GN=fabI PE=3 SV=3	adh_short_C2	enoyl-ACP reductase [[Haemophilus] parasuis]	Enoyl-[acyl-carrier-protein] reductase [NADH] OS=Actinobacillus minor NM305 GN=AM305_10061 PE=3 SV=1	COG0623I Enoyl-[acyl-carrier-protein] reductase (NADH)	GO:0004318(enoyl-[acyl-carrier-protein] reductase (NADH) activity); GO:0030497(fatty acid elongation); GO:0051289(protein homotetramerization)	fabI; enoyl-[acyl-carrier protein] reductase I [EC:1.3.1.9 1.3.1.10]
unitig_0|quiver_493	-	AAA	serine/threonine protein phosphatase family protein [Actinobacillus minor NM305]	Serine/threonine protein phosphatase family protein OS=Actinobacillus minor NM305 GN=AM305_09016 PE=4 SV=1	COG0464MDT AAA+-type ATPase, SpoVK/Ycf46/Vps4 family	-	-
unitig_0|quiver_494	Peroxisome biogenesis protein 6 OS=Arabidopsis thaliana GN=PEX6 PE=1 SV=1	AAA	AAA domain family protein [Haemophilus parasuis SW140]	Serine/threonine protein phosphatase OS=Haemophilus parasuis HPS10 GN=HPS10_08390 PE=4 SV=1	COG0464MDT AAA+-type ATPase, SpoVK/Ycf46/Vps4 family	GO:0005524(ATP binding); GO:0006635(fatty acid beta-oxidation); GO:0016558(protein import into peroxisome matrix); GO:0005737(cytoplasm)	NSF, SEC18; vesicle-fusing ATPase [EC:3.6.4.6]
unitig_0|quiver_495	-	DUF1524	hypothetical protein HPSSW140_0644 [Haemophilus parasuis SW140]	Uncharacterized protein OS=Haemophilus parasuis D74 GN=HPSD74_0669 PE=4 SV=1	COG1479S Uncharacterized conserved protein, contains ParB-like and HNH nuclease domains	-	-
unitig_0|quiver_496	-	DUF262	hypothetical protein HPSSW140_0644 [Haemophilus parasuis SW140]	Uncharacterized protein OS=Haemophilus parasuis D74 GN=HPSD74_0669 PE=4 SV=1	COG1479S Uncharacterized conserved protein, contains ParB-like and HNH nuclease domains	-	-
unitig_0|quiver_497	-	DUF262	hypothetical protein [[Haemophilus] parasuis]	Uncharacterized protein OS=Haemophilus parasuis D74 GN=HPSD74_0670 PE=4 SV=1	COG1479S Uncharacterized conserved protein, contains ParB-like and HNH nuclease domains	-	-
unitig_0|quiver_498	-	-	hypothetical protein HPSSW140_0647 [Haemophilus parasuis SW140]	Uncharacterized protein OS=Haemophilus parasuis MN-H GN=HPSMNH_0463 PE=4 SV=1	-	-	-
unitig_0|quiver_499	-	-	bacterial transferase hexapeptide family protein [Haemophilus parasuis SW140]	Bacterial transferase hexapeptide family protein OS=Haemophilus parasuis MN-H GN=HPSMNH_0464 PE=4 SV=1	-	-	-
unitig_0|quiver_500	NAD-dependent protein deacylase OS=Pyrococcus furiosus (strain ATCC 43587 / DSM 3638 / JCM 8422 / Vc1) GN=cobB PE=3 SV=2	SIR2	sir2 family protein [Haemophilus parasuis SW140]	Sir2 family protein OS=Haemophilus parasuis MN-H GN=HPSMNH_0465 PE=4 SV=1	COG0846O NAD-dependent protein deacetylase, SIR2 family	GO:0046872(metal ion binding); GO:0070403(NAD+ binding); GO:0036054(protein-malonyllysine demalonylase activity); GO:0036055(protein-succinyllysine desuccinylase activity); GO:0006355(regulation of transcription, DNA-templated); GO:0006351(transcription, DNA-templated); GO:0005737(cytoplasm)	SIRT2, SIR2L2; NAD-dependent deacetylase sirtuin 2 [EC:3.5.1.-]
unitig_0|quiver_501	NAD-dependent protein deacetylase 2 OS=Caldanaerobacter subterraneus subsp. tengcongensis (strain DSM 15242 / JCM 11007 / NBRC 100824 / MB4) GN=cobB2 PE=3 SV=1	SIR2	sir2 family protein [[Haemophilus] parasuis]	NAD-dependent deacetylase sirtuin 5 OS=Actinobacillus minor NM305 GN=AM305_09001 PE=4 SV=1	COG0846O NAD-dependent protein deacetylase, SIR2 family	GO:0046872(metal ion binding); GO:0070403(NAD+ binding); GO:0034979(NAD-dependent protein deacetylase activity); GO:0005737(cytoplasm)	SIRT2, SIR2L2; NAD-dependent deacetylase sirtuin 2 [EC:3.5.1.-]
unitig_0|quiver_502	NAD-dependent protein deacylase OS=Pasteurella multocida (strain Pm70) GN=cobB PE=3 SV=1	SIR2	NAD-dependent deacetylase [Haemophilus parasuis SW140]	NAD-dependent protein deacylase OS=Haemophilus parasuis MN-H GN=cobB PE=3 SV=1	COG0846O NAD-dependent protein deacetylase, SIR2 family	GO:0046872(metal ion binding); GO:0070403(NAD+ binding); GO:0036054(protein-malonyllysine demalonylase activity); GO:0036055(protein-succinyllysine desuccinylase activity); GO:0005737(cytoplasm)	npdA; NAD-dependent deacetylase [EC:3.5.1.-]
unitig_0|quiver_503	-	PP2C_2	phosphatase 2C family protein [Haemophilus parasuis SW140]	Phosphatase 2C family protein OS=Haemophilus parasuis MN-H GN=HPSMNH_0468 PE=4 SV=1	COG0631T Serine/threonine protein phosphatase PrpC	-	-
unitig_0|quiver_504	-	OGFr_N	hypothetical protein [[Haemophilus] parasuis]	Uncharacterized protein OS=Actinobacillus minor 202 GN=AM202_02705 PE=4 SV=1	-	-	-
unitig_0|quiver_505	-	PDDEXK_4	hypothetical protein [[Haemophilus] parasuis]	Uncharacterized protein OS=Actinobacillus minor 202 GN=AM202_02700 PE=4 SV=1	-	-	-
unitig_0|quiver_506	-	WYL	hypothetical protein HPSSW140_0655 [Haemophilus parasuis SW140]	Transcriptional regulator OS=Haemophilus parasuis HPS10 GN=HPS10_11770 PE=4 SV=1	COG2378K Predicted DNA-binding transcriptional regulator YafY, contains an HTH and WYL domains	-	-
unitig_0|quiver_507	-	MqsA_antitoxin	transcriptional regulator [[Haemophilus] parasuis]	Uncharacterized protein OS=Haemophilus parasuis D74 GN=HPSD74_0678 PE=4 SV=1	COG2944K DNA-binding transcriptional regulator YiaG, XRE-type HTH domain	-	-
unitig_0|quiver_508	-	RelE	hypothetical protein [[Haemophilus] parasuis]	Uncharacterized protein OS=Haemophilus parasuis SW114 GN=HPSSW114_0415 PE=4 SV=1	COG4737S Uncharacterized protein	-	-
unitig_0|quiver_509	Exoribonuclease 2 OS=Haemophilus parasuis serovar 5 (strain SH0165) GN=rnb PE=3 SV=1	OB_RNB	exoribonuclease II [[Haemophilus] parasuis]	Exoribonuclease 2 OS=Haemophilus parasuis 174 GN=rnb PE=3 SV=1	COG4776K Exoribonuclease II	GO:0008859(exoribonuclease II activity); GO:0003723(RNA binding); GO:0006401(RNA catabolic process); GO:0005737(cytoplasm)	-
unitig_0|quiver_510	Exoribonuclease 2 OS=Haemophilus parasuis serovar 5 (strain SH0165) GN=rnb PE=3 SV=1	RNB	exoribonuclease II [Haemophilus parasuis SW140]	Exoribonuclease 2 OS=Haemophilus parasuis GN=rnb PE=3 SV=1	COG4776K Exoribonuclease II	GO:0008859(exoribonuclease II activity); GO:0003723(RNA binding); GO:0006401(RNA catabolic process); GO:0005737(cytoplasm)	rnb; exoribonuclease II [EC:3.1.13.1]
unitig_0|quiver_511	Exoribonuclease 2 OS=Haemophilus parasuis serovar 5 (strain SH0165) GN=rnb PE=3 SV=1	S1	exoribonuclease II [Haemophilus parasuis SW140]	Exoribonuclease 2 OS=Haemophilus parasuis GN=rnb PE=3 SV=1	COG4776K Exoribonuclease II	GO:0008859(exoribonuclease II activity); GO:0003723(RNA binding); GO:0006401(RNA catabolic process); GO:0005737(cytoplasm)	-
unitig_0|quiver_512	Membrane-bound lytic murein transglycosylase A OS=Escherichia coli O157:H7 GN=mltA PE=3 SV=1	MltA	murein transglycosylase A [[Haemophilus] parasuis]	Murein transglycosylase OS=Haemophilus parasuis HPS10 GN=HPS10_07525 PE=4 SV=1	COG2821M Membrane-bound lytic murein transglycosylase	GO:0004553(hydrolase activity, hydrolyzing O-glycosyl compounds); GO:0016829(lyase activity); GO:0071555(cell wall organization); GO:0009254(peptidoglycan turnover); GO:0009279(cell outer membrane)	mltA; membrane-bound lytic murein transglycosylase A [EC:4.2.2.-]
unitig_0|quiver_513	Uncharacterized membrane protein HI_1629 OS=Haemophilus influenzae (strain ATCC 51907 / DSM 11121 / KW20 / Rd) GN=HI_1629 PE=3 SV=1	SNARE_assoc	DedA family protein [[Haemophilus] parasuis]	Alpha-amylase OS=Haemophilus parasuis GN=A4U84_09995 PE=4 SV=1	COG0586S Uncharacterized membrane protein DedA, SNARE-associated domain	GO:0016021(integral component of membrane); GO:0005886(plasma membrane)	-
unitig_0|quiver_514	HTH-type transcriptional repressor PurR OS=Haemophilus parasuis serovar 5 (strain SH0165) GN=purR PE=3 SV=1	Peripla_BP_1	PurR family transcriptional regulator [[Haemophilus] parasuis]	HTH-type transcriptional repressor PurR OS=Haemophilus parasuis 29755 GN=purR PE=3 SV=1	COG1609K DNA-binding transcriptional regulator, LacI/PurR family	GO:0003677(DNA binding); GO:0006164(purine nucleotide biosynthetic process); GO:0006355(regulation of transcription, DNA-templated); GO:0006351(transcription, DNA-templated)	purR; LacI family transcriptional regulator, purine nucleotide synthesis repressor
unitig_0|quiver_515	50S ribosomal protein L3 glutamine methyltransferase OS=Pasteurella multocida (strain Pm70) GN=prmB PE=3 SV=2	Methyltransf_31	ribosomal protein L3 N(5)-glutamine methyltransferase [[Haemophilus] parasuis]	50S ribosomal protein L3 glutamine methyltransferase OS=Haemophilus parasuis SW114 GN=prmB PE=3 SV=1	COG2890J Methylase of polypeptide chain release factors	GO:0003676(nucleic acid binding); GO:0008276(protein methyltransferase activity); GO:0009007(site-specific DNA-methyltransferase (adenine-specific) activity); GO:0005622(intracellular)	-
unitig_0|quiver_516	50S ribosomal protein L3 glutamine methyltransferase OS=Pasteurella multocida (strain Pm70) GN=prmB PE=3 SV=2	MTS	ribosomal protein L3 N(5)-glutamine methyltransferase [[Haemophilus] parasuis]	50S ribosomal protein L3 glutamine methyltransferase OS=Haemophilus parasuis serovar 5 (strain SH0165) GN=prmC PE=3 SV=1	COG2890J Methylase of polypeptide chain release factors	GO:0003676(nucleic acid binding); GO:0008276(protein methyltransferase activity); GO:0009007(site-specific DNA-methyltransferase (adenine-specific) activity); GO:0005622(intracellular)	prmB; ribosomal protein L3 glutamine methyltransferase [EC:2.1.1.298]
unitig_0|quiver_517	50S ribosomal protein L3 glutamine methyltransferase OS=Pasteurella multocida (strain Pm70) GN=prmB PE=3 SV=2	-	ribosomal protein L3 N(5)-glutamine methyltransferase [[Haemophilus] parasuis]	50S ribosomal protein L3 glutamine methyltransferase OS=Haemophilus parasuis GN=prmB PE=3 SV=1	COG2890J Methylase of polypeptide chain release factors	GO:0003676(nucleic acid binding); GO:0008276(protein methyltransferase activity); GO:0009007(site-specific DNA-methyltransferase (adenine-specific) activity); GO:0005622(intracellular)	prmB; ribosomal protein L3 glutamine methyltransferase [EC:2.1.1.298]
unitig_0|quiver_518	UPF0115 protein HD_1679 OS=Haemophilus ducreyi (strain 35000HP / ATCC 700724) GN=HD_1679 PE=3 SV=1	Smr	endonuclease SmrB [[Haemophilus] parasuis]	UPF0115 protein A4U84_09980 OS=Haemophilus parasuis GN=A4U84_09980 PE=3 SV=1	COG2840L DNA-nicking endonuclease, Smr domain	-	-
unitig_0|quiver_519	Tyrosine-specific transport protein 2 OS=Haemophilus influenzae (strain ATCC 51907 / DSM 11121 / KW20 / Rd) GN=tyrP-B PE=3 SV=1	Trp_Tyr_perm	tyrosine transporter [[Haemophilus] parasuis]	Tyrosine transporter OS=Haemophilus parasuis GN=A4U84_09975 PE=4 SV=1	COG0814E Amino acid permease	GO:0015173(aromatic amino acid transmembrane transporter activity); GO:0015293(symporter activity); GO:0003333(amino acid transmembrane transport); GO:0005887(integral component of plasma membrane)	-
unitig_0|quiver_520	Tyrosine-specific transport protein 1 OS=Haemophilus influenzae (strain ATCC 51907 / DSM 11121 / KW20 / Rd) GN=tyrP-A PE=3 SV=1	Trp_Tyr_perm	tyrosine transporter [[Haemophilus] parasuis]	Aromatic amino acid transport family protein OS=Haemophilus parasuis MN-H GN=HPSMNH_0385 PE=4 SV=1	COG0814E Amino acid permease	GO:0015173(aromatic amino acid transmembrane transporter activity); GO:0015293(symporter activity); GO:0003333(amino acid transmembrane transport); GO:0005887(integral component of plasma membrane)	tyrP; tyrosine-specific transport protein
unitig_0|quiver_521	Uncharacterized protein HI_1329 OS=Haemophilus influenzae (strain ATCC 51907 / DSM 11121 / KW20 / Rd) GN=HI_1329 PE=4 SV=1	DDE_Tnp_IS1595	DDE transposase [[Haemophilus] parasuis]	Insertion element IS1016 transposase OS=Haemophilus parasuis SW114 GN=HPSSW114_0424 PE=4 SV=1	COG3676X Transposase and inactivated derivatives	-	-
unitig_0|quiver_522	Putative integrase/recombinase HI_1572 OS=Haemophilus influenzae (strain ATCC 51907 / DSM 11121 / KW20 / Rd) GN=HI_1572 PE=3 SV=2	-	pyruvate kinase domain protein [Haemophilus parasuis H465]	Pyruvate kinase domain protein OS=Haemophilus parasuis D74 GN=HPSD74_0777 PE=4 SV=1	COG0582LX Integrase	GO:0003677(DNA binding); GO:0015074(DNA integration); GO:0006310(DNA recombination); GO:0075713(establishment of integrated proviral latency); GO:0046718(viral entry into host cell); GO:0044826(viral genome integration into host DNA)	-
unitig_0|quiver_523	Bis(5'-nucleosyl)-tetraphosphatase, symmetrical OS=Haemophilus parasuis serovar 5 (strain SH0165) GN=apaH PE=3 SV=1	Metallophos	bis(5'-nucleosyl)-tetraphosphatase (symmetrical) [[Haemophilus] parasuis]	Bis(5'-nucleosyl)-tetraphosphatase, symmetrical OS=Haemophilus parasuis GN=apaH PE=3 SV=1	COG0639T Diadenosine tetraphosphatase ApaH/serine/threonine protein phosphatase, PP2A family	GO:0008803(bis(5'-nucleosyl)-tetraphosphatase (symmetrical) activity)	apaH; bis(5'-nucleosyl)-tetraphosphatase (symmetrical) [EC:3.6.1.41]
unitig_0|quiver_524	Bis(5'-nucleosyl)-tetraphosphatase, symmetrical OS=Haemophilus parasuis serovar 5 (strain SH0165) GN=apaH PE=3 SV=1	Metallophos	bis(5'-nucleosyl)-tetraphosphatase (symmetrical) [[Haemophilus] parasuis]	Bis(5'-nucleosyl)-tetraphosphatase, symmetrical OS=Haemophilus parasuis GN=apaH PE=3 SV=1	COG0639T Diadenosine tetraphosphatase ApaH/serine/threonine protein phosphatase, PP2A family	GO:0008803(bis(5'-nucleosyl)-tetraphosphatase (symmetrical) activity)	-
unitig_0|quiver_525	Membrane-bound lytic murein transglycosylase B OS=Escherichia coli (strain K12) GN=mltB PE=1 SV=1	SLT_2	lytic murein transglycosylase family protein [Haemophilus parasuis MN-H]	Lytic transglycosylase OS=Haemophilus parasuis GN=A4U84_09945 PE=4 SV=1	COG2951M Membrane-bound lytic murein transglycosylase B	GO:0005509(calcium ion binding); GO:0016829(lyase activity); GO:0008932(lytic endotransglycosylase activity); GO:0008933(lytic transglycosylase activity); GO:0031402(sodium ion binding); GO:0071555(cell wall organization); GO:0009253(peptidoglycan catabolic process); GO:0009279(cell outer membrane); GO:0030288(outer membrane-bounded periplasmic space)	-
unitig_0|quiver_526	-	SLT_2	lytic transglycosylase [[Haemophilus] parasuis]	Lytic transglycosylase OS=Haemophilus parasuis GN=BLL93_03400 PE=4 SV=1	COG2951M Membrane-bound lytic murein transglycosylase B	-	-
unitig_0|quiver_527	tRNA pseudouridine synthase B OS=Actinobacillus pleuropneumoniae serotype 5b (strain L20) GN=truB PE=3 SV=1	TruB-C_2	tRNA pseudouridine(55) synthase [[Haemophilus] parasuis]	tRNA pseudouridine synthase B OS=Haemophilus parasuis SW114 GN=truB PE=3 SV=1	COG0130J tRNA U55 pseudouridine synthase TruB, may also work on U342 of tmRNA	GO:0003723(RNA binding); GO:0001522(pseudouridine synthesis); GO:0008033(tRNA processing)	-
unitig_0|quiver_528	tRNA pseudouridine synthase B OS=Haemophilus influenzae (strain 86-028NP) GN=truB PE=3 SV=1	TruB_N	tRNA pseudouridine(55) synthase TruB [[Haemophilus] parasuis]	tRNA pseudouridine synthase B OS=Haemophilus parasuis D74 GN=truB PE=3 SV=1	COG0130J tRNA U55 pseudouridine synthase TruB, may also work on U342 of tmRNA	GO:0003723(RNA binding); GO:0001522(pseudouridine synthesis); GO:0008033(tRNA processing)	truB, PUS4, TRUB1; tRNA pseudouridine55 synthase [EC:5.4.99.25]
unitig_0|quiver_529	tRNA pseudouridine synthase B OS=Haemophilus somnus (strain 129Pt) GN=truB PE=3 SV=1	TruB_N	tRNA pseudouridine(55) synthase TruB [[Haemophilus] parasuis]	tRNA pseudouridine synthase B OS=Haemophilus parasuis SW114 GN=truB PE=3 SV=1	COG0130J tRNA U55 pseudouridine synthase TruB, may also work on U342 of tmRNA	GO:0003723(RNA binding); GO:0001522(pseudouridine synthesis); GO:0008033(tRNA processing)	truB, PUS4, TRUB1; tRNA pseudouridine55 synthase [EC:5.4.99.25]
unitig_0|quiver_530	Ribosome-binding factor A OS=Haemophilus parasuis serovar 5 (strain SH0165) GN=rbfA PE=3 SV=1	RBFA	ribosome-binding factor A [[Haemophilus] parasuis]	Ribosome-binding factor A OS=Haemophilus parasuis D74 GN=rbfA PE=3 SV=1	COG0858J Ribosome-binding factor A	GO:0006364(rRNA processing); GO:0005737(cytoplasm)	rbfA; ribosome-binding factor A
unitig_0|quiver_531	-	Autotransporter	outer membrane autotransporter barrel domain protein [[Haemophilus] parasuis]	Outer membrane autotransporter barrel domain protein OS=Haemophilus parasuis SW114 GN=HPSSW114_0432 PE=4 SV=1	-	-	-
unitig_0|quiver_532	-	-	hypothetical protein HPSMNH_0395 [Haemophilus parasuis MN-H]	Uncharacterized protein OS=Haemophilus parasuis MN-H GN=HPSMNH_0395 PE=4 SV=1	-	-	-
unitig_0|quiver_533	50S ribosomal protein L25 OS=Haemophilus parasuis serovar 5 (strain SH0165) GN=rplY PE=3 SV=1	Ribosomal_L25p	50S ribosomal protein L25 [[Haemophilus] parasuis]	50S ribosomal protein L25 OS=Haemophilus parasuis GN=rplY PE=3 SV=1	COG1825J Ribosomal protein L25 (general stress protein Ctc)	GO:0008097(5S rRNA binding); GO:0003735(structural constituent of ribosome); GO:0006412(translation); GO:0005840(ribosome)	RP-L25, rplY; large subunit ribosomal protein L25
unitig_0|quiver_534	Glycogen phosphorylase OS=Haemophilus influenzae (strain ATCC 51907 / DSM 11121 / KW20 / Rd) GN=glgP PE=3 SV=1	Phosphorylase	maltodextrin phosphorylase [[Haemophilus] parasuis]	Alpha-1,4 glucan phosphorylase OS=Haemophilus parasuis GN=malP_2 PE=3 SV=1	COG0058G Glucan phosphorylase	GO:0008184(glycogen phosphorylase activity); GO:0030170(pyridoxal phosphate binding); GO:0005980(glycogen catabolic process); GO:0005737(cytoplasm)	PYG, glgP; glycogen phosphorylase [EC:2.4.1.1]
unitig_0|quiver_535	Putative amino-acid transporter YggA OS=Aeromonas salmonicida GN=yggA PE=3 SV=2	LysE	lysE type translocator family protein [[Haemophilus] parasuis]	LysE type translocator family protein OS=Haemophilus parasuis SW114 GN=HPSSW114_0485 PE=4 SV=1	COG1279E Arginine exporter protein ArgO	GO:0006865(amino acid transport); GO:0016021(integral component of membrane); GO:0005886(plasma membrane)	lysE, argO; L-lysine exporter family protein LysE/ArgO
unitig_0|quiver_536	2-oxoglutarate dehydrogenase E1 component OS=Haemophilus influenzae (strain ATCC 51907 / DSM 11121 / KW20 / Rd) GN=sucA PE=3 SV=1	E1_dh	2-oxoglutarate dehydrogenase subunit E1 [[Haemophilus] parasuis]	Oxoglutarate dehydrogenase (Succinyl-transferring), E1 component OS=Haemophilus parasuis SW114 GN=sucA PE=4 SV=1	COG0567C 2-oxoglutarate dehydrogenase complex, dehydrogenase (E1) component, and related enzymes	GO:0004591(oxoglutarate dehydrogenase (succinyl-transferring) activity); GO:0030976(thiamine pyrophosphate binding); GO:0006096(glycolytic process); GO:0006099(tricarboxylic acid cycle); GO:0005829(cytosol); GO:0045252(oxoglutarate dehydrogenase complex)	OGDH, sucA; 2-oxoglutarate dehydrogenase E1 component [EC:1.2.4.2]
unitig_0|quiver_537	Dihydrolipoyllysine-residue succinyltransferase component of 2-oxoglutarate dehydrogenase complex OS=Haemophilus influenzae (strain ATCC 51907 / DSM 11121 / KW20 / Rd) GN=sucB PE=3 SV=1	2-oxoacid_dh	dihydrolipoamide succinyltransferase [[Haemophilus] parasuis]	Dihydrolipoyllysine-residue succinyltransferase component of 2-oxoglutarate dehydrogenase complex OS=Haemophilus parasuis 174 GN=sucB PE=3 SV=1	COG0508C Pyruvate/2-oxoglutarate dehydrogenase complex, dihydrolipoamide acyltransferase (E2) component	GO:0004149(dihydrolipoyllysine-residue succinyltransferase activity); GO:0033512(L-lysine catabolic process to acetyl-CoA via saccharopine); GO:0006099(tricarboxylic acid cycle); GO:0045252(oxoglutarate dehydrogenase complex)	DLST, sucB; 2-oxoglutarate dehydrogenase E2 component (dihydrolipoamide succinyltransferase) [EC:2.3.1.61]
unitig_0|quiver_538	Succinate--CoA ligase [ADP-forming] subunit beta OS=Haemophilus parasuis serovar 5 (strain SH0165) GN=sucC PE=3 SV=1	ATP-grasp_2	succinate--CoA ligase subunit beta [[Haemophilus] parasuis]	Succinate--CoA ligase [ADP-forming] subunit beta OS=Haemophilus parasuis 174 GN=sucC PE=3 SV=1	COG0045C Succinyl-CoA synthetase, beta subunit	GO:0005524(ATP binding); GO:0046872(metal ion binding); GO:0004775(succinate-CoA ligase (ADP-forming) activity); GO:0006099(tricarboxylic acid cycle)	-
unitig_0|quiver_539	Succinate--CoA ligase [ADP-forming] subunit beta OS=Haemophilus parasuis serovar 5 (strain SH0165) GN=sucC PE=3 SV=1	Ligase_CoA	succinate--CoA ligase subunit beta [[Haemophilus] parasuis]	Succinate--CoA ligase [ADP-forming] subunit beta OS=Haemophilus parasuis 174 GN=sucC PE=3 SV=1	COG0045C Succinyl-CoA synthetase, beta subunit	GO:0005524(ATP binding); GO:0046872(metal ion binding); GO:0004775(succinate-CoA ligase (ADP-forming) activity); GO:0006099(tricarboxylic acid cycle)	sucC; succinyl-CoA synthetase beta subunit [EC:6.2.1.5]
unitig_0|quiver_540	Succinate--CoA ligase [ADP-forming] subunit alpha OS=Escherichia coli O157:H7 GN=sucD PE=3 SV=2	Ligase_CoA	succinate--CoA ligase subunit alpha [[Haemophilus] parasuis]	Succinate--CoA ligase [ADP-forming] subunit alpha OS=Haemophilus parasuis HPS10 GN=HPS10_02305 PE=3 SV=1	COG0074C Succinyl-CoA synthetase, alpha subunit	GO:0048037(cofactor binding); GO:0000166(nucleotide binding); GO:0004775(succinate-CoA ligase (ADP-forming) activity); GO:0006099(tricarboxylic acid cycle)	sucD; succinyl-CoA synthetase alpha subunit [EC:6.2.1.5]
unitig_0|quiver_541	Glutathione-regulated potassium-efflux system protein OS=Haemophilus influenzae (strain ATCC 51907 / DSM 11121 / KW20 / Rd) GN=kefBC PE=3 SV=1	Na_H_Exchanger	proton antiporter-2 family protein [[Haemophilus] parasuis]	Potassium transporter OS=Haemophilus parasuis GN=A4U84_09890 PE=3 SV=1	COG0475P Kef-type K+ transport system, membrane component KefB;COG1226P Voltage-gated potassium channel Kch	GO:0015299(solute:proton antiporter activity); GO:0071805(potassium ion transmembrane transport); GO:0005887(integral component of plasma membrane)	kefB; glutathione-regulated potassium-efflux system protein KefB
unitig_0|quiver_542	-	-	-	-	-	-	-
unitig_0|quiver_543	Serine--tRNA ligase OS=Haemophilus parasuis serovar 5 (strain SH0165) GN=serS PE=3 SV=1	tRNA-synt_2b	serine--tRNA ligase [[Haemophilus] parasuis]	Serine--tRNA ligase OS=Haemophilus parasuis 174 GN=serS PE=3 SV=1	COG0172J Seryl-tRNA synthetase	GO:0005524(ATP binding); GO:0004828(serine-tRNA ligase activity); GO:0097056(selenocysteinyl-tRNA(Sec) biosynthetic process); GO:0006434(seryl-tRNA aminoacylation); GO:0005737(cytoplasm)	SARS, serS; seryl-tRNA synthetase [EC:6.1.1.11]
unitig_0|quiver_544	Uncharacterized protein HI_0925 OS=Haemophilus influenzae (strain ATCC 51907 / DSM 11121 / KW20 / Rd) GN=HI_0925 PE=4 SV=1	DUF559	hypothetical protein [[Haemophilus] parasuis]	Uncharacterized protein OS=Haemophilus parasuis 174 GN=HPS174_0501 PE=4 SV=1	COG2852L Very-short-patch-repair endonuclease	-	-
unitig_0|quiver_545	SsrA-binding protein OS=Haemophilus parasuis serovar 5 (strain SH0165) GN=smpB PE=3 SV=1	SmpB	SsrA-binding protein [[Haemophilus] parasuis]	SsrA-binding protein OS=Haemophilus parasuis GN=smpB PE=3 SV=1	COG0691O tmRNA-binding protein	GO:0003723(RNA binding); GO:0005737(cytoplasm)	smpB; SsrA-binding protein
unitig_0|quiver_546	Uncharacterized protein HI_1637 OS=Haemophilus influenzae (strain ATCC 51907 / DSM 11121 / KW20 / Rd) GN=HI_1637 PE=4 SV=1	DUF463	hypothetical protein [[Haemophilus] parasuis]	Uncharacterized protein OS=Haemophilus parasuis GN=A4U84_09875 PE=4 SV=1	COG3106R Predicted ATPase, YcjX-like family	GO:0005524(ATP binding)	-
unitig_0|quiver_547	Uncharacterized protein HI_1637 OS=Haemophilus influenzae (strain ATCC 51907 / DSM 11121 / KW20 / Rd) GN=HI_1637 PE=4 SV=1	DUF463	hypothetical protein [[Haemophilus] parasuis]	Uncharacterized protein OS=Haemophilus parasuis 174 GN=HPS174_0499 PE=4 SV=1	COG3106R Predicted ATPase, YcjX-like family	GO:0005524(ATP binding)	K06918; uncharacterized protein
unitig_0|quiver_548	2-octaprenyl-6-methoxyphenol hydroxylase OS=Escherichia coli (strain K12) GN=ubiH PE=1 SV=2	FAD_binding_3	2-octaprenyl-6-methoxyphenyl hydroxylase [[Haemophilus] parasuis]	2-octaprenyl-6-methoxyphenol hydroxylase OS=Haemophilus parasuis str. Nagasaki GN=HPNK_10697 PE=4 SV=1	COG0654HC 2-polyprenyl-6-methoxyphenol hydroxylase and related FAD-dependent oxidoreductases	GO:0008681(2-octaprenyl-6-methoxyphenol hydroxylase activity); GO:0071949(FAD binding); GO:0016709(oxidoreductase activity, acting on paired donors, with incorporation or reduction of molecular oxygen, NAD(P)H as one donor, and incorporation of one atom of oxygen); GO:0009416(response to light stimulus); GO:0006979(response to oxidative stress); GO:0006744(ubiquinone biosynthetic process)	-
unitig_0|quiver_549	-	FAD_binding_3	2-octaprenyl-6-methoxyphenyl hydroxylase [[Haemophilus] parasuis]	2-octaprenyl-6-methoxyphenol hydroxylase OS=Haemophilus parasuis str. Nagasaki GN=HPNK_10697 PE=4 SV=1	COG0654HC 2-polyprenyl-6-methoxyphenol hydroxylase and related FAD-dependent oxidoreductases	-	-
unitig_0|quiver_550	-	FAD_binding_3	2-octaprenyl-6-methoxyphenyl hydroxylase [[Haemophilus] parasuis]	2-octaprenyl-6-methoxyphenyl hydroxylase OS=Haemophilus parasuis GN=BLL93_03490 PE=4 SV=1	COG0654HC 2-polyprenyl-6-methoxyphenol hydroxylase and related FAD-dependent oxidoreductases	-	ubiH; 2-octaprenyl-6-methoxyphenol hydroxylase [EC:1.14.13.-]
unitig_0|quiver_551	Selenide, water dikinase OS=Actinobacillus pleuropneumoniae serotype 5b (strain L20) GN=selD PE=3 SV=2	AIRS_C	selenide, water dikinase SelD [[Haemophilus] parasuis]	Selenide, water dikinase OS=Haemophilus parasuis 29755 GN=selD PE=3 SV=1	COG0709E Selenophosphate synthase	GO:0005524(ATP binding); GO:0004756(selenide, water dikinase activity); GO:0016260(selenocysteine biosynthetic process)	selD, SEPHS; selenide, water dikinase [EC:2.7.9.3]
unitig_0|quiver_552	Selenide, water dikinase OS=Actinobacillus pleuropneumoniae serotype 5b (strain L20) GN=selD PE=3 SV=2	AIRS	selenide, water dikinase [Haemophilus parasuis 29755]	Selenide, water dikinase OS=Haemophilus parasuis str. Nagasaki GN=selD PE=3 SV=1	COG0709E Selenophosphate synthase	GO:0005524(ATP binding); GO:0004756(selenide, water dikinase activity); GO:0016260(selenocysteine biosynthetic process)	selD, SEPHS; selenide, water dikinase [EC:2.7.9.3]
unitig_0|quiver_553	Alternative ribosome-rescue factor A OS=Haemophilus influenzae (strain ATCC 51907 / DSM 11121 / KW20 / Rd) GN=arfA PE=3 SV=1	DUF331	ribosome alternative rescue factor ArfA [[Haemophilus] parasuis]	Alternative ribosome-rescue factor A OS=Haemophilus parasuis GN=arfA PE=4 SV=1	COG3036J Stalled ribosome alternative rescue factor ArfA	GO:0019843(rRNA binding); GO:0072344(rescue of stalled ribosome)	-
unitig_0|quiver_554	Uncharacterized protein HI_0095 OS=Haemophilus influenzae (strain ATCC 51907 / DSM 11121 / KW20 / Rd) GN=HI_0095 PE=4 SV=1	Methyltransf_31	SAM-dependent methyltransferase [[Haemophilus] parasuis]	Methyltransferase domain protein OS=Haemophilus parasuis SW114 GN=HPSSW114_0500 PE=4 SV=1	COG2226H Ubiquinone/menaquinone biosynthesis C-methylase UbiE	GO:0008168(methyltransferase activity)	-
unitig_0|quiver_555	Putative permease PerM homolog OS=Haemophilus influenzae (strain ATCC 51907 / DSM 11121 / KW20 / Rd) GN=perM PE=3 SV=2	AI-2E_transport	AI-2E family transporter [[Haemophilus] parasuis]	Putative permease, PerM family protein OS=Haemophilus parasuis str. Nagasaki GN=HPNK_10717 PE=4 SV=1	COG0628R Predicted PurR-regulated permease PerM	GO:0005215(transporter activity); GO:0055085(transmembrane transport); GO:0005887(integral component of plasma membrane)	perM; putative permease
unitig_0|quiver_556	Putative permease PerM homolog OS=Haemophilus influenzae (strain ATCC 51907 / DSM 11121 / KW20 / Rd) GN=perM PE=3 SV=2	AI-2E_transport	AI-2E family transporter [[Haemophilus] parasuis]	Putative permease, PerM family protein OS=Haemophilus parasuis serovar 5 (strain SH0165) GN=perM PE=4 SV=1	COG0628R Predicted PurR-regulated permease PerM	GO:0005215(transporter activity); GO:0055085(transmembrane transport); GO:0005887(integral component of plasma membrane)	-
unitig_0|quiver_557	S-adenosylmethionine:tRNA ribosyltransferase-isomerase OS=Haemophilus parasuis serovar 5 (strain SH0165) GN=queA PE=3 SV=1	Queuosine_synth	tRNA preQ1(34) S-adenosylmethionine ribosyltransferase-isomerase QueA [[Haemophilus] parasuis]	S-adenosylmethionine:tRNA ribosyltransferase-isomerase OS=Haemophilus parasuis 174 GN=queA PE=3 SV=1	COG0809J S-adenosylmethionine:tRNA-ribosyltransferase-isomerase (queuine synthetase)	GO:0016853(isomerase activity); GO:0016740(transferase activity); GO:0008616(queuosine biosynthetic process); GO:0005737(cytoplasm)	queA; S-adenosylmethionine:tRNA ribosyltransferase-isomerase [EC:2.4.99.17]
unitig_0|quiver_558	S-adenosylmethionine:tRNA ribosyltransferase-isomerase OS=Haemophilus parasuis serovar 5 (strain SH0165) GN=queA PE=3 SV=1	Queuosine_synth	S-adenosylmethionine:tRNA ribosyltransferase-isomerase [[Haemophilus] parasuis]	S-adenosylmethionine:tRNA ribosyltransferase-isomerase OS=Haemophilus parasuis 174 GN=queA PE=3 SV=1	COG0809J S-adenosylmethionine:tRNA-ribosyltransferase-isomerase (queuine synthetase)	GO:0016853(isomerase activity); GO:0016740(transferase activity); GO:0008616(queuosine biosynthetic process); GO:0005737(cytoplasm)	queA; S-adenosylmethionine:tRNA ribosyltransferase-isomerase [EC:2.4.99.17]
unitig_0|quiver_559	Protein FdhE homolog OS=Haemophilus parasuis serovar 5 (strain SH0165) GN=fdhE PE=3 SV=1	FdhE	formate dehydrogenase accessory protein FdhE [[Haemophilus] parasuis]	Protein FdhE homolog OS=Haemophilus parasuis SW114 GN=fdhE PE=3 SV=1	COG3058CO Formate dehydrogenase maturation protein FdhE	GO:0005737(cytoplasm)	fdhE; FdhE protein
unitig_0|quiver_560	Uncharacterized protein HI_1246 OS=Haemophilus influenzae (strain ATCC 51907 / DSM 11121 / KW20 / Rd) GN=HI_1246 PE=4 SV=1	Sulfatase	hypothetical protein [[Haemophilus] parasuis]	Phosphoglycerol transferase-like protein OS=Haemophilus parasuis str. Nagasaki GN=HPNK_10732 PE=4 SV=1	COG1368M Phosphoglycerol transferase MdoB or a related enzyme of AlkP superfamily	GO:0008484(sulfuric ester hydrolase activity); GO:0008152(metabolic process); GO:0016021(integral component of membrane); GO:0005886(plasma membrane)	-
unitig_0|quiver_561	Uncharacterized protein HI_1246 OS=Haemophilus influenzae (strain ATCC 51907 / DSM 11121 / KW20 / Rd) GN=HI_1246 PE=4 SV=1	Sulfatase	hypothetical protein [[Haemophilus] parasuis]	Phosphoglycerol transferase-like protein OS=Haemophilus parasuis str. Nagasaki GN=HPNK_10732 PE=4 SV=1	COG1368M Phosphoglycerol transferase MdoB or a related enzyme of AlkP superfamily	GO:0008484(sulfuric ester hydrolase activity); GO:0008152(metabolic process); GO:0016021(integral component of membrane); GO:0005886(plasma membrane)	-
unitig_0|quiver_562	Uncharacterized protein HI_1246 OS=Haemophilus influenzae (strain ATCC 51907 / DSM 11121 / KW20 / Rd) GN=HI_1246 PE=4 SV=1	-	hypothetical protein [[Haemophilus] parasuis]	Phosphoglycerol transferase-like protein OS=Haemophilus parasuis 29755 GN=mdoB PE=4 SV=1	COG1368M Phosphoglycerol transferase MdoB or a related enzyme of AlkP superfamily	GO:0008484(sulfuric ester hydrolase activity); GO:0008152(metabolic process); GO:0016021(integral component of membrane); GO:0005886(plasma membrane)	-
unitig_0|quiver_563	Mitochondrial amidoxime reducing component 2 OS=Macaca fascicularis GN=MARC2 PE=2 SV=1	MOSC	MOSC domain-containing protein [[Haemophilus] parasuis]	Predicted 2Fe-2S cluster-containing protein OS=Haemophilus parasuis serovar 5 (strain SH0165) GN=ycbX PE=4 SV=1	COG3217R Uncharacterized conserved protein YcbX, contains MOSC and Fe-S domains	GO:0030151(molybdenum ion binding); GO:0016491(oxidoreductase activity); GO:0030170(pyridoxal phosphate binding); GO:0005741(mitochondrial outer membrane); GO:0005739(mitochondrion); GO:0005777(peroxisome)	K07140; uncharacterized protein
unitig_0|quiver_564	Uncharacterized protein YcbX OS=Escherichia coli (strain K12) GN=ycbX PE=1 SV=1	MOSC_N	hypothetical protein HS327_02310 [[Haemophilus] parasuis]	Uncharacterized protein OS=Haemophilus parasuis GN=HS327_02310 PE=4 SV=1	COG3217R Uncharacterized conserved protein YcbX, contains MOSC and Fe-S domains	GO:0051537(2 iron, 2 sulfur cluster binding); GO:0009055(electron carrier activity); GO:0030151(molybdenum ion binding); GO:0030170(pyridoxal phosphate binding); GO:0009636(response to toxic substance)	-
unitig_0|quiver_565	Exodeoxyribonuclease 7 small subunit OS=Haemophilus parasuis serovar 5 (strain SH0165) GN=xseB PE=3 SV=1	-	exodeoxyribonuclease 7 small subunit [[Haemophilus] parasuis]	Exodeoxyribonuclease 7 small subunit OS=Haemophilus parasuis str. Nagasaki GN=xseB PE=3 SV=1	COG1722L Exonuclease VII small subunit	GO:0008855(exodeoxyribonuclease VII activity); GO:0006308(DNA catabolic process); GO:0005737(cytoplasm); GO:0009318(exodeoxyribonuclease VII complex)	xseB; exodeoxyribonuclease VII small subunit [EC:3.1.11.6]
unitig_0|quiver_566	Farnesyl diphosphate synthase OS=Haemophilus influenzae (strain ATCC 51907 / DSM 11121 / KW20 / Rd) GN=ispA PE=3 SV=1	polyprenyl_synt	(2E,6E)-farnesyl diphosphate synthase [[Haemophilus] parasuis]	Geranyltranstransferase OS=Haemophilus parasuis str. Nagasaki GN=HPNK_10747 PE=3 SV=1	COG0142H Geranylgeranyl pyrophosphate synthase	GO:0004337(geranyltranstransferase activity); GO:0046872(metal ion binding); GO:0004659(prenyltransferase activity); GO:0008299(isoprenoid biosynthetic process); GO:0005737(cytoplasm); GO:0005622(intracellular)	ispA; farnesyl diphosphate synthase [EC:2.5.1.1 2.5.1.10]
unitig_0|quiver_567	-	DUF945	hypothetical protein [[Haemophilus] parasuis]	Uncharacterized protein OS=Haemophilus parasuis str. Nagasaki GN=HPNK_10752 PE=4 SV=1	COG5339S Uncharacterized conserved protein YdgA, DUF945 family	-	-
unitig_0|quiver_568	Fatty acid oxidation complex subunit alpha OS=Shewanella halifaxensis (strain HAW-EB4) GN=fadJ PE=3 SV=1	3HCDH	fatty oxidation complex subunit alpha [Haemophilus parasuis ZJ0906]	Fatty acid oxidation complex subunit alpha OS=Haemophilus parasuis 174 GN=fadJ PE=3 SV=1	COG1250I 3-hydroxyacyl-CoA dehydrogenase;COG1024I Enoyl-CoA hydratase/carnithine racemase	GO:0003857(3-hydroxyacyl-CoA dehydrogenase activity); GO:0008692(3-hydroxybutyryl-CoA epimerase activity); GO:0004300(enoyl-CoA hydratase activity); GO:0051287(NAD binding); GO:0006635(fatty acid beta-oxidation); GO:0005737(cytoplasm)	-
unitig_0|quiver_569	Fatty acid oxidation complex subunit alpha OS=Yersinia enterocolitica serotype O:8 / biotype 1B (strain NCTC 13174 / 8081) GN=fadJ PE=3 SV=2	3HCDH_N	fadJ monomer [[Haemophilus] parasuis]	Fatty acid oxidation complex subunit alpha OS=Haemophilus parasuis 174 GN=fadJ PE=3 SV=1	COG1250I 3-hydroxyacyl-CoA dehydrogenase;COG1024I Enoyl-CoA hydratase/carnithine racemase	GO:0003857(3-hydroxyacyl-CoA dehydrogenase activity); GO:0008692(3-hydroxybutyryl-CoA epimerase activity); GO:0004300(enoyl-CoA hydratase activity); GO:0051287(NAD binding); GO:0006635(fatty acid beta-oxidation); GO:0005737(cytoplasm)	fadJ; 3-hydroxyacyl-CoA dehydrogenase / enoyl-CoA hydratase / 3-hydroxybutyryl-CoA epimerase [EC:1.1.1.35 4.2.1.17 5.1.2.3]
unitig_0|quiver_570	Fatty acid oxidation complex subunit alpha OS=Pectobacterium atrosepticum (strain SCRI 1043 / ATCC BAA-672) GN=fadJ PE=3 SV=1	ECH_1	fatty acid oxidation complex subunit alpha [[Haemophilus] parasuis]	Fatty acid oxidation complex subunit alpha OS=Haemophilus parasuis 174 GN=fadJ PE=3 SV=1	COG1250I 3-hydroxyacyl-CoA dehydrogenase;COG1024I Enoyl-CoA hydratase/carnithine racemase	GO:0003857(3-hydroxyacyl-CoA dehydrogenase activity); GO:0008692(3-hydroxybutyryl-CoA epimerase activity); GO:0004300(enoyl-CoA hydratase activity); GO:0051287(NAD binding); GO:0006635(fatty acid beta-oxidation); GO:0005737(cytoplasm)	MFP2; enoyl-CoA hydratase/3-hydroxyacyl-CoA dehydrogenase [EC:4.2.1.17 1.1.1.35 1.1.1.211]
unitig_0|quiver_571	-	ECH_1	fatty-acid oxidation protein subunit alpha [[Haemophilus] parasuis]	Fatty acid oxidation complex subunit alpha OS=Haemophilus parasuis 174 GN=fadJ PE=3 SV=1	COG1250I 3-hydroxyacyl-CoA dehydrogenase;COG1024I Enoyl-CoA hydratase/carnithine racemase	-	-
unitig_0|quiver_572	3-ketoacyl-CoA thiolase OS=Pseudoalteromonas haloplanktis (strain TAC 125) GN=fadI PE=3 SV=1	Thiolase_C	3-ketoacyl-CoA thiolase [Haemophilus parasuis SW140]	3-ketoacyl-CoA thiolase OS=Haemophilus parasuis 174 GN=fadI PE=3 SV=1	COG0183I Acetyl-CoA acetyltransferase	GO:0003988(acetyl-CoA C-acyltransferase activity); GO:0006635(fatty acid beta-oxidation); GO:0005737(cytoplasm)	-
unitig_0|quiver_573	3-ketoacyl-CoA thiolase OS=Escherichia coli O127:H6 (strain E2348/69 / EPEC) GN=fadI PE=3 SV=1	Thiolase_N	3-ketoacyl-CoA thiolase [Haemophilus parasuis SW140]	Acetyl-CoA acetyltransferases family protein OS=Haemophilus parasuis SW114 GN=HPSSW114_0510 PE=3 SV=1	COG0183I Acetyl-CoA acetyltransferase	GO:0003988(acetyl-CoA C-acyltransferase activity); GO:0006635(fatty acid beta-oxidation); GO:0005737(cytoplasm)	fadA, fadI; acetyl-CoA acyltransferase [EC:2.3.1.16]
unitig_0|quiver_574	3-ketoacyl-CoA thiolase OS=Vibrio cholerae serotype O1 (strain ATCC 39541 / Classical Ogawa 395 / O395) GN=fadI PE=3 SV=2	Thiolase_N	acetyl-CoA acetyltransferase [[Haemophilus] parasuis]	3-ketoacyl-CoA thiolase OS=Haemophilus parasuis 174 GN=fadI PE=3 SV=1	COG0183I Acetyl-CoA acetyltransferase	GO:0003988(acetyl-CoA C-acyltransferase activity); GO:0006635(fatty acid beta-oxidation); GO:0005737(cytoplasm)	-
unitig_0|quiver_575	Uncharacterized protein YkgG OS=Escherichia coli (strain K12) GN=ykgG PE=3 SV=2	LUD_dom	lactate utilization protein C [[Haemophilus] parasuis]	Lactate utilization protein B/C OS=Haemophilus parasuis GN=lutC PE=4 SV=1	COG1556C L-lactate utilization protein LutC, contains LUD domain	GO:0005829(cytosol)	-
unitig_0|quiver_576	Uncharacterized protein YkgG OS=Escherichia coli (strain K12) GN=ykgG PE=3 SV=2	LUD_dom	lactate utilization protein C [[Haemophilus] parasuis]	Lactate utilization protein B/C OS=Haemophilus parasuis GN=lutC PE=4 SV=1	COG1556C L-lactate utilization protein LutC, contains LUD domain	GO:0005829(cytosol)	lldG; L-lactate dehydrogenase complex protein LldG
unitig_0|quiver_577	Uncharacterized electron transport protein YkgF OS=Escherichia coli (strain K12) GN=ykgF PE=3 SV=1	LUD_dom	iron-sulfur cluster-binding protein [[Haemophilus] parasuis]	Iron-sulfur cluster binding protein OS=Haemophilus parasuis str. Nagasaki GN=HPNK_10772 PE=4 SV=1	COG1139C L-lactate utilization protein LutB, contains a ferredoxin-type domain	GO:0051539(4 iron, 4 sulfur cluster binding); GO:0046872(metal ion binding); GO:0019516(lactate oxidation)	lldF; L-lactate dehydrogenase complex protein LldF
unitig_0|quiver_578	Uncharacterized protein YkgE OS=Escherichia coli (strain K12) GN=ykgE PE=3 SV=1	CCG	hypothetical protein [[Haemophilus] parasuis]	Fe-S oxidoreductase OS=Haemophilus parasuis str. Nagasaki GN=HPNK_10777 PE=4 SV=1	COG0247C Fe-S oxidoreductase	GO:0005829(cytosol)	lldE; L-lactate dehydrogenase complex protein LldE
unitig_0|quiver_579	Putative L-lactate permease OS=Haemophilus influenzae (strain ATCC 51907 / DSM 11121 / KW20 / Rd) GN=HI_1218 PE=3 SV=1	Lactate_perm	lactate permease [[Haemophilus] parasuis]	L-lactate permease OS=Haemophilus parasuis str. Nagasaki GN=HPNK_10782 PE=4 SV=1	COG1620C L-lactate permease	GO:0015129(lactate transmembrane transporter activity); GO:0005887(integral component of plasma membrane)	-
unitig_0|quiver_580	Putative L-lactate permease OS=Haemophilus influenzae (strain ATCC 51907 / DSM 11121 / KW20 / Rd) GN=HI_1218 PE=3 SV=1	Lactate_perm	lactate permease [[Haemophilus] parasuis]	Transporter, lactate permease family protein OS=Haemophilus parasuis SW114 GN=HPSSW114_1359 PE=4 SV=1	COG1620C L-lactate permease	GO:0015129(lactate transmembrane transporter activity); GO:0005887(integral component of plasma membrane)	lctP; lactate permease
unitig_0|quiver_581	Dihydrofolate reductase OS=Haemophilus influenzae (strain ATCC 51907 / DSM 11121 / KW20 / Rd) GN=folA PE=3 SV=1	DHFR_1	dihydrofolate reductase [[Haemophilus] parasuis]	Dihydrofolate reductase OS=Haemophilus parasuis GN=BLL93_03585 PE=3 SV=1	COG0262H Dihydrofolate reductase	GO:0004146(dihydrofolate reductase activity); GO:0050661(NADP binding); GO:0006545(glycine biosynthetic process); GO:0006730(one-carbon metabolic process); GO:0046677(response to antibiotic); GO:0046654(tetrahydrofolate biosynthetic process)	DHFR, folA; dihydrofolate reductase [EC:1.5.1.3]
unitig_0|quiver_582	Glutamate 5-kinase OS=Mannheimia succiniciproducens (strain MBEL55E) GN=proB PE=3 SV=2	AA_kinase	glutamate 5-kinase [[Haemophilus] parasuis]	Glutamate 5-kinase OS=Haemophilus parasuis HPS10 GN=proB PE=3 SV=1	COG0263E Glutamate 5-kinase	GO:0005524(ATP binding); GO:0004349(glutamate 5-kinase activity); GO:0003723(RNA binding); GO:0055129(L-proline biosynthetic process); GO:0005737(cytoplasm)	proB; glutamate 5-kinase [EC:2.7.2.11]
unitig_0|quiver_583	Probable membrane transporter protein HI_0198 OS=Haemophilus influenzae (strain ATCC 51907 / DSM 11121 / KW20 / Rd) GN=HI_0198 PE=3 SV=2	TauE	putative permease [Haemophilus parasuis ZJ0906]	UPF0721 transmembrane protein (Fragment) OS=Haemophilus parasuis 174 GN=HPS174_0477 PE=3 SV=1	COG0730S Uncharacterized membrane protein YfcA	GO:0016021(integral component of membrane); GO:0005886(plasma membrane)	-
unitig_0|quiver_584	Probable membrane transporter protein HI_0198 OS=Haemophilus influenzae (strain ATCC 51907 / DSM 11121 / KW20 / Rd) GN=HI_0198 PE=3 SV=2	TauE	putative permease [Haemophilus parasuis ZJ0906]	UPF0721 transmembrane protein OS=Haemophilus parasuis SW114 GN=HPSSW114_1356 PE=3 SV=1	COG0730S Uncharacterized membrane protein YfcA	GO:0016021(integral component of membrane); GO:0005886(plasma membrane)	K07090; uncharacterized protein
unitig_0|quiver_585	Endonuclease III OS=Haemophilus influenzae (strain ATCC 51907 / DSM 11121 / KW20 / Rd) GN=nth PE=3 SV=1	-	endonuclease III [[Haemophilus] parasuis]	Endonuclease III OS=Haemophilus parasuis GN=nth PE=3 SV=1	COG0177L Endonuclease III	GO:0051539(4 iron, 4 sulfur cluster binding); GO:0003677(DNA binding); GO:0016798(hydrolase activity, acting on glycosyl bonds); GO:0046872(metal ion binding); GO:0006284(base-excision repair)	-
unitig_0|quiver_586	Endonuclease III OS=Haemophilus influenzae (strain ATCC 51907 / DSM 11121 / KW20 / Rd) GN=nth PE=3 SV=1	HhH-GPD	endonuclease III [[Haemophilus] parasuis]	Endonuclease III OS=Haemophilus parasuis GN=nth PE=3 SV=1	COG0177L Endonuclease III	GO:0051539(4 iron, 4 sulfur cluster binding); GO:0003677(DNA binding); GO:0016798(hydrolase activity, acting on glycosyl bonds); GO:0046872(metal ion binding); GO:0006284(base-excision repair)	NTH; endonuclease III [EC:4.2.99.18]
unitig_0|quiver_587	-	Transposase_mut	naphthoate synthase [Haemophilus parasuis SW140]	Putative transposase OS=Haemophilus parasuis str. Nagasaki GN=HPNK_06470 PE=4 SV=1	COG3677X Transposase	-	-
unitig_0|quiver_588	Uncharacterized protein HI_1605 OS=Haemophilus influenzae (strain ATCC 51907 / DSM 11121 / KW20 / Rd) GN=HI_1605 PE=3 SV=1	SH3_3	SH3 domain-containing protein [[Haemophilus] parasuis]	Uncharacterized protein OS=Haemophilus parasuis GN=A4U84_09755 PE=4 SV=1	COG4991S Uncharacterized conserved protein YraI	GO:0016021(integral component of membrane)	ygiM; SH3 domain protein
unitig_0|quiver_589	Putative phosphate permease HI_1604 OS=Haemophilus influenzae (strain ATCC 51907 / DSM 11121 / KW20 / Rd) GN=HI_1604 PE=3 SV=1	PHO4	anion permease [[Haemophilus] parasuis]	Phosphate transporter OS=Haemophilus parasuis 174 GN=HPS174_0626 PE=3 SV=1	COG0306P Phosphate/sulfate permease	GO:0005315(inorganic phosphate transmembrane transporter activity); GO:0035435(phosphate ion transmembrane transport); GO:0005887(integral component of plasma membrane)	TC.PIT; inorganic phosphate transporter, PiT family
unitig_0|quiver_590	Putative phosphate permease HI_1604 OS=Haemophilus influenzae (strain ATCC 51907 / DSM 11121 / KW20 / Rd) GN=HI_1604 PE=3 SV=1	PHO4	anion permease [[Haemophilus] parasuis]	Phosphate transporter OS=Haemophilus parasuis SW114 GN=HPSSW114_1352 PE=3 SV=1	COG0306P Phosphate/sulfate permease	GO:0005315(inorganic phosphate transmembrane transporter activity); GO:0035435(phosphate ion transmembrane transport); GO:0005887(integral component of plasma membrane)	SLC20A, PIT; solute carrier family 20 (sodium-dependent phosphate transporter)
unitig_0|quiver_591	UPF0111 protein HI_1603 OS=Haemophilus influenzae (strain ATCC 51907 / DSM 11121 / KW20 / Rd) GN=HI_1603 PE=1 SV=1	PhoU_div	TIGR00153 family protein [[Haemophilus] parasuis]	TIGR00153 family protein OS=Haemophilus parasuis GN=BLL93_03620 PE=4 SV=1	COG1392S Uncharacterized conserved protein YkaA, distantly related to PhoU, UPF0111/DUF47 family	-	-
unitig_0|quiver_592	Phenylalanine--tRNA ligase alpha subunit OS=Haemophilus parasuis serovar 5 (strain SH0165) GN=pheS PE=3 SV=1	tRNA-synt_2d	phenylalanine--tRNA ligase subunit alpha [[Haemophilus] parasuis]	Phenylalanine--tRNA ligase alpha subunit OS=Haemophilus parasuis GN=pheS PE=3 SV=1	COG0016J Phenylalanyl-tRNA synthetase alpha subunit	GO:0005524(ATP binding); GO:0046872(metal ion binding); GO:0004826(phenylalanine-tRNA ligase activity); GO:0000049(tRNA binding); GO:0006432(phenylalanyl-tRNA aminoacylation); GO:0005737(cytoplasm)	FARSA, pheS; phenylalanyl-tRNA synthetase alpha chain [EC:6.1.1.20]
unitig_0|quiver_593	Phenylalanine--tRNA ligase beta subunit OS=Haemophilus influenzae (strain ATCC 51907 / DSM 11121 / KW20 / Rd) GN=pheT PE=3 SV=1	B3_4	phenylalanine--tRNA ligase subunit beta [[Haemophilus] parasuis]	Phenylalanine--tRNA ligase beta subunit OS=Haemophilus parasuis GN=pheT PE=3 SV=1	COG0073J tRNA-binding EMAP/Myf domain;COG0072J Phenylalanyl-tRNA synthetase beta subunit	GO:0005524(ATP binding); GO:0000287(magnesium ion binding); GO:0004826(phenylalanine-tRNA ligase activity); GO:0000049(tRNA binding); GO:0006432(phenylalanyl-tRNA aminoacylation)	FARSB, pheT; phenylalanyl-tRNA synthetase beta chain [EC:6.1.1.20]
unitig_0|quiver_594	Phenylalanine--tRNA ligase beta subunit OS=Mannheimia succiniciproducens (strain MBEL55E) GN=pheT PE=3 SV=1	FDX-ACB	phenylalanine--tRNA ligase subunit beta [[Haemophilus] parasuis]	Phenylalanine--tRNA ligase beta subunit OS=Haemophilus parasuis GN=pheT PE=3 SV=1	COG0073J tRNA-binding EMAP/Myf domain;COG0072J Phenylalanyl-tRNA synthetase beta subunit	GO:0005524(ATP binding); GO:0000287(magnesium ion binding); GO:0004826(phenylalanine-tRNA ligase activity); GO:0000049(tRNA binding); GO:0006432(phenylalanyl-tRNA aminoacylation); GO:0005737(cytoplasm)	-
unitig_0|quiver_595	Integration host factor subunit alpha OS=Haemophilus parasuis serovar 5 (strain SH0165) GN=ihfA PE=3 SV=1	Bac_DNA_binding	integration host factor subunit alpha [[Haemophilus] parasuis]	Integration host factor subunit alpha OS=Haemophilus parasuis GN=ihfA PE=3 SV=1	COG0776L Bacterial nucleoid DNA-binding protein	GO:0003677(DNA binding); GO:0006310(DNA recombination); GO:0006355(regulation of transcription, DNA-templated); GO:0006417(regulation of translation); GO:0006351(transcription, DNA-templated)	ihfA, himA; integration host factor subunit alpha
unitig_0|quiver_596	Probable endopeptidase HI_1314 OS=Haemophilus influenzae (strain ATCC 51907 / DSM 11121 / KW20 / Rd) GN=HI_1314 PE=3 SV=1	NLPC_P60	lipoprotein spr [Haemophilus parasuis MN-H]	Lipoprotein spr OS=Haemophilus parasuis MN-H GN=spr PE=4 SV=1	COG0791M Cell wall-associated hydrolase, NlpC family	GO:0008234(cysteine-type peptidase activity); GO:0005886(plasma membrane)	nlpC; probable lipoprotein NlpC
unitig_0|quiver_597	Uridine kinase OS=Pasteurella multocida (strain Pm70) GN=udk PE=3 SV=1	PRK	uridine kinase [[Haemophilus] parasuis]	Uridine kinase OS=Haemophilus parasuis GN=udk PE=3 SV=1	COG0572F Uridine kinase	GO:0005524(ATP binding); GO:0016773(phosphotransferase activity, alcohol group as acceptor); GO:0004849(uridine kinase activity); GO:0044211(CTP salvage); GO:0044206(UMP salvage); GO:0005737(cytoplasm)	udk, UCK; uridine kinase [EC:2.7.1.48]
unitig_0|quiver_598	dCTP deaminase OS=Haemophilus parasuis serovar 5 (strain SH0165) GN=dcd PE=3 SV=1	DCD	dCTP deaminase [[Haemophilus] parasuis]	dCTP deaminase OS=Haemophilus parasuis GN=dcd PE=3 SV=1	COG0717F Deoxycytidine triphosphate deaminase	GO:0008829(dCTP deaminase activity); GO:0000166(nucleotide binding); GO:0006226(dUMP biosynthetic process); GO:0006229(dUTP biosynthetic process)	dcd; dCTP deaminase [EC:3.5.4.13]
unitig_0|quiver_599	Amidophosphoribosyltransferase OS=Haemophilus influenzae (strain ATCC 51907 / DSM 11121 / KW20 / Rd) GN=purF PE=3 SV=2	Pribosyltran	amidophosphoribosyltransferase [[Haemophilus] parasuis]	Amidophosphoribosyltransferase OS=Haemophilus parasuis 174 GN=purF PE=3 SV=1	COG0034F Glutamine phosphoribosylpyrophosphate amidotransferase	GO:0004044(amidophosphoribosyltransferase activity); GO:0046872(metal ion binding); GO:0006189('de novo' IMP biosynthetic process); GO:0006541(glutamine metabolic process); GO:0009116(nucleoside metabolic process); GO:0009113(purine nucleobase biosynthetic process)	purF, PPAT; amidophosphoribosyltransferase [EC:2.4.2.14]
unitig_0|quiver_600	Amidophosphoribosyltransferase OS=Haemophilus influenzae (strain ATCC 51907 / DSM 11121 / KW20 / Rd) GN=purF PE=3 SV=2	GATase_6	amidophosphoribosyltransferase [[Haemophilus] parasuis]	Amidophosphoribosyltransferase OS=Haemophilus parasuis GN=purF PE=3 SV=1	COG0034F Glutamine phosphoribosylpyrophosphate amidotransferase	GO:0004044(amidophosphoribosyltransferase activity); GO:0046872(metal ion binding); GO:0006189('de novo' IMP biosynthetic process); GO:0006541(glutamine metabolic process); GO:0009116(nucleoside metabolic process); GO:0009113(purine nucleobase biosynthetic process)	-
unitig_0|quiver_601	Amidophosphoribosyltransferase OS=Pasteurella multocida (strain Pm70) GN=purF PE=3 SV=3	-	amidophosphoribosyltransferase [[Haemophilus] parasuis]	Amidophosphoribosyltransferase OS=Haemophilus parasuis GN=purF PE=3 SV=1	COG0034F Glutamine phosphoribosylpyrophosphate amidotransferase	GO:0004044(amidophosphoribosyltransferase activity); GO:0046872(metal ion binding); GO:0006189('de novo' IMP biosynthetic process); GO:0006541(glutamine metabolic process); GO:0009116(nucleoside metabolic process); GO:0009113(purine nucleobase biosynthetic process)	-
unitig_0|quiver_602	Colicin V production protein homolog OS=Haemophilus influenzae (strain ATCC 51907 / DSM 11121 / KW20 / Rd) GN=cvpA PE=4 SV=1	Colicin_V	colicin V production protein [[Haemophilus] parasuis]	Colicin V synthesis protein OS=Haemophilus parasuis GN=cvpA PE=4 SV=1	COG1286S Uncharacterized membrane protein, required for colicin V production	GO:0009403(toxin biosynthetic process); GO:0016021(integral component of membrane); GO:0005886(plasma membrane)	cvpA; membrane protein required for colicin V production
unitig_0|quiver_603	-	Colicin_V	-	Colicin V synthesis protein OS=Haemophilus parasuis GN=cvpA PE=4 SV=1	-	-	-
unitig_0|quiver_604	Uncharacterized FAD-dependent oxidoreductase MJ0033 OS=Methanocaldococcus jannaschii (strain ATCC 43067 / DSM 2661 / JAL-1 / JCM 10045 / NBRC 100440) GN=MJ0033 PE=3 SV=1	FAD_binding_2	pyridine nucleotide-disulfide oxidoreductase [[Haemophilus] parasuis]	Pyridine nucleotide-disulfide oxidoreductase family protein OS=Haemophilus parasuis 174 GN=HPS174_0636 PE=4 SV=1	COG1053C Succinate dehydrogenase/fumarate reductase, flavoprotein subunit	GO:0009055(electron carrier activity); GO:0008734(L-aspartate oxidase activity); GO:0016491(oxidoreductase activity); GO:0009061(anaerobic respiration); GO:0009435(NAD biosynthetic process); GO:0005737(cytoplasm)	-
unitig_0|quiver_605	-	FAD_binding_2	pyridine nucleotide-disulfide oxidoreductase [[Haemophilus] parasuis]	FAD-binding dehydrogenase OS=Haemophilus parasuis GN=BLL93_03665 PE=4 SV=1	COG1053C Succinate dehydrogenase/fumarate reductase, flavoprotein subunit	-	-
unitig_0|quiver_606	-	FAD_binding_2	pyridine nucleotide-disulfide oxidoreductase [[Haemophilus] parasuis]	FAD-binding dehydrogenase OS=Haemophilus parasuis GN=BLL93_03665 PE=4 SV=1	COG1053C Succinate dehydrogenase/fumarate reductase, flavoprotein subunit	-	-
unitig_0|quiver_607	Laccase domain protein HI_0175 OS=Haemophilus influenzae (strain ATCC 51907 / DSM 11121 / KW20 / Rd) GN=HI_0175 PE=3 SV=1	Cu-oxidase_4	hypothetical protein [[Haemophilus] parasuis]	Laccase domain protein OS=Haemophilus parasuis str. Nagasaki GN=HPNK_10882 PE=3 SV=1	COG1496P Copper oxidase (laccase) domain	GO:0005507(copper ion binding); GO:0016491(oxidoreductase activity)	yfiH; polyphenol oxidase [EC:1.10.3.-]
unitig_0|quiver_608	RutC family protein HI_0719 OS=Haemophilus influenzae (strain ATCC 51907 / DSM 11121 / KW20 / Rd) GN=HI_0719 PE=1 SV=1	Ribonuc_L-PSP	RidA family protein [[Haemophilus] parasuis]	Reactive intermediate/imine deaminase OS=Haemophilus parasuis GN=BLL93_03675 PE=4 SV=1	COG0251V Enamine deaminase RidA, house cleaning of reactive enamine intermediates, YjgF/YER057c/UK114 family	-	ridA, tdcF, RIDA; 2-iminobutanoate/2-iminopropanoate deaminase [EC:3.5.99.10]
unitig_0|quiver_609	-	DUF1778	ABC transporter [[Haemophilus] parasuis]	ABC transporter OS=Haemophilus parasuis GN=A4U84_09685 PE=4 SV=1	COG4453S Uncharacterized conserved protein, DUF1778 family	-	-
unitig_0|quiver_610	-	Acetyltransf_10	GNAT family acetyltransferase [[Haemophilus] parasuis]	GNAT family acetyltransferase OS=Haemophilus parasuis GN=BLL93_03685 PE=4 SV=1	COG0454KR N-acetyltransferase, GNAT superfamily (includes histone acetyltransferase HPA2)	-	-
unitig_0|quiver_611	Nucleoid-associated protein HAPS_0704 OS=Haemophilus parasuis serovar 5 (strain SH0165) GN=HAPS_0704 PE=3 SV=1	NA37	nucleoid-associated protein [[Haemophilus] parasuis]	Nucleoid-associated protein HPS174_0641 OS=Haemophilus parasuis 174 GN=yejK PE=3 SV=1	COG3081S Nucleoid-associated protein YejK (function unknown)	GO:0005737(cytoplasm); GO:0009295(nucleoid)	ndpA; nucleoid-associated protein
unitig_0|quiver_612	Outer membrane protein assembly factor BamE OS=Haemophilus influenzae (strain ATCC 51907 / DSM 11121 / KW20 / Rd) GN=bamE PE=3 SV=2	SmpA_OmlA	outer membrane protein assembly factor BamE [[Haemophilus] parasuis]	Outer membrane protein assembly factor BamE OS=Haemophilus parasuis GN=smpA PE=3 SV=1	COG2913M Outer membrane protein assembly factor BamE, lipoprotein component of the BamABCDE complex	GO:0009279(cell outer membrane)	-
unitig_0|quiver_613	Anhydro-N-acetylmuramic acid kinase OS=Haemophilus parasuis serovar 5 (strain SH0165) GN=anmK PE=3 SV=1	AnmK	anhydro-N-acetylmuramic acid kinase [[Haemophilus] parasuis]	Anhydro-N-acetylmuramic acid kinase OS=Haemophilus parasuis GN=anmK PE=3 SV=1	COG2377M 1,6-Anhydro-N-acetylmuramate kinase	GO:0005524(ATP binding); GO:0016301(kinase activity); GO:0016773(phosphotransferase activity, alcohol group as acceptor); GO:0097175(1,6-anhydro-N-acetyl-beta-muramic acid catabolic process); GO:0006040(amino sugar metabolic process); GO:0005975(carbohydrate metabolic process); GO:0009254(peptidoglycan turnover)	-
unitig_0|quiver_614	Anhydro-N-acetylmuramic acid kinase OS=Haemophilus parasuis serovar 5 (strain SH0165) GN=anmK PE=3 SV=1	AnmK	anhydro-N-acetylmuramic acid kinase [[Haemophilus] parasuis]	Anhydro-N-acetylmuramic acid kinase OS=Haemophilus parasuis 174 GN=anmK PE=3 SV=1	COG2377M 1,6-Anhydro-N-acetylmuramate kinase	GO:0005524(ATP binding); GO:0016301(kinase activity); GO:0016773(phosphotransferase activity, alcohol group as acceptor); GO:0097175(1,6-anhydro-N-acetyl-beta-muramic acid catabolic process); GO:0006040(amino sugar metabolic process); GO:0005975(carbohydrate metabolic process); GO:0009254(peptidoglycan turnover)	anmK; anhydro-N-acetylmuramic acid kinase [EC:2.7.1.170]
unitig_0|quiver_615	Anhydro-N-acetylmuramic acid kinase OS=Haemophilus parasuis serovar 5 (strain SH0165) GN=anmK PE=3 SV=1	AnmK	anhydro-N-acetylmuramic acid kinase [[Haemophilus] parasuis]	Anhydro-N-acetylmuramic acid kinase OS=Haemophilus parasuis 174 GN=anmK PE=3 SV=1	COG2377M 1,6-Anhydro-N-acetylmuramate kinase	GO:0005524(ATP binding); GO:0016301(kinase activity); GO:0016773(phosphotransferase activity, alcohol group as acceptor); GO:0097175(1,6-anhydro-N-acetyl-beta-muramic acid catabolic process); GO:0006040(amino sugar metabolic process); GO:0005975(carbohydrate metabolic process); GO:0009254(peptidoglycan turnover)	anmK; anhydro-N-acetylmuramic acid kinase [EC:2.7.1.170]
unitig_0|quiver_616	N-acetylmuramic acid 6-phosphate etherase OS=Haemophilus parasuis serovar 5 (strain SH0165) GN=murQ PE=3 SV=1	SIS_2	N-acetylmuramic acid 6-phosphate etherase [[Haemophilus] parasuis]	N-acetylmuramic acid 6-phosphate etherase OS=Haemophilus parasuis 174 GN=murQ PE=3 SV=1	COG2103M N-acetylmuramic acid 6-phosphate (MurNAc-6-P) etherase	GO:0097367(carbohydrate derivative binding); GO:0016835(carbon-oxygen lyase activity); GO:0097175(1,6-anhydro-N-acetyl-beta-muramic acid catabolic process); GO:0005975(carbohydrate metabolic process); GO:0097173(N-acetylmuramic acid catabolic process); GO:0009254(peptidoglycan turnover)	-
unitig_0|quiver_617	N-acetylmuramic acid 6-phosphate etherase OS=Haemophilus parasuis serovar 5 (strain SH0165) GN=murQ PE=3 SV=1	SIS_2	N-acetylmuramic acid-6-phosphate etherase [Haemophilus parasuis ZJ0906]	N-acetylmuramic acid 6-phosphate etherase OS=Haemophilus parasuis SW114 GN=murQ PE=3 SV=1	COG2103M N-acetylmuramic acid 6-phosphate (MurNAc-6-P) etherase	GO:0097367(carbohydrate derivative binding); GO:0016835(carbon-oxygen lyase activity); GO:0097175(1,6-anhydro-N-acetyl-beta-muramic acid catabolic process); GO:0005975(carbohydrate metabolic process); GO:0097173(N-acetylmuramic acid catabolic process); GO:0009254(peptidoglycan turnover)	murQ; N-acetylmuramic acid 6-phosphate etherase [EC:4.2.1.126]
unitig_0|quiver_618	N-acetylmuramic acid 6-phosphate etherase OS=Haemophilus parasuis serovar 5 (strain SH0165) GN=murQ PE=3 SV=1	BcrAD_BadFG	N-acetylmuramic acid 6-phosphate etherase [[Haemophilus] parasuis]	N-acetylmuramic acid 6-phosphate etherase OS=Haemophilus parasuis 174 GN=murQ PE=3 SV=1	COG2103M N-acetylmuramic acid 6-phosphate (MurNAc-6-P) etherase	GO:0097367(carbohydrate derivative binding); GO:0016835(carbon-oxygen lyase activity); GO:0097175(1,6-anhydro-N-acetyl-beta-muramic acid catabolic process); GO:0005975(carbohydrate metabolic process); GO:0097173(N-acetylmuramic acid catabolic process); GO:0009254(peptidoglycan turnover)	murQ; N-acetylmuramic acid 6-phosphate etherase [EC:4.2.1.126]
unitig_0|quiver_619	Uncharacterized protein HI_1436 OS=Haemophilus influenzae (strain ATCC 51907 / DSM 11121 / KW20 / Rd) GN=HI_1436 PE=4 SV=1	DUF446	anhydro-N-acetylmuramic acid kinase [[Haemophilus] parasuis]	Anhydro-N-acetylmuramic acid kinase OS=Haemophilus parasuis GN=A4U84_09655 PE=4 SV=1	COG3098S Uncharacterized conserved protein YqcC, DUF446 family	GO:0044010(single-species biofilm formation)	-
unitig_0|quiver_620	tRNA pseudouridine synthase C OS=Haemophilus ducreyi (strain 35000HP / ATCC 700724) GN=truC PE=3 SV=1	PseudoU_synth_2	tRNA pseudouridine(65) synthase TruC [[Haemophilus] parasuis]	RNA pseudouridylate synthase family protein OS=Haemophilus parasuis 174 GN=HPS174_0646 PE=4 SV=1	COG0564J Pseudouridylate synthase, 23S rRNA- or tRNA-specific	GO:0003723(RNA binding); GO:0001522(pseudouridine synthesis); GO:0008033(tRNA processing)	truC; tRNA pseudouridine65 synthase [EC:5.4.99.26]
unitig_0|quiver_621	UPF0181 protein HAPS_0710 OS=Haemophilus parasuis serovar 5 (strain SH0165) GN=HAPS_0710 PE=3 SV=1	UPF0181	YoaH family protein [[Haemophilus] parasuis]	UPF0181 protein HPS174_0647 OS=Haemophilus parasuis 174 GN=HPS174_0647 PE=3 SV=1	COG3140S Uncharacterized conserved protein YoaH, UPF0181 family	-	-
unitig_0|quiver_622	-	-	hypothetical protein [[Haemophilus] parasuis]	Pseudouridine synthase OS=Haemophilus parasuis GN=A4U84_09645 PE=4 SV=1	-	-	-
unitig_0|quiver_623	-	-	hypothetical protein K756_03135 [Haemophilus parasuis ZJ0906]	Pseudouridine synthase OS=Haemophilus parasuis GN=A4U84_09645 PE=4 SV=1	-	-	-
unitig_0|quiver_624	UPF0125 protein HD_1828 OS=Haemophilus ducreyi (strain 35000HP / ATCC 700724) GN=HD_1828 PE=3 SV=1	Ub-RnfH	protein rnfH [Haemophilus parasuis MN-H]	UPF0125 protein HPS174_0649 OS=Haemophilus parasuis 174 GN=rnfH PE=3 SV=1	COG2914V Putative antitoxin component PasI (RatB) of the RatAB toxin-antitoxin module, ubiquitin-RnfH superfamily	-	K09801; uncharacterized protein
unitig_0|quiver_625	Ribosome association toxin RatA OS=Vibrio cholerae serotype O1 (strain ATCC 39541 / Classical Ogawa 395 / O395) GN=ratA PE=3 SV=2	Polyketide_cyc	ubiquinone-binding protein [[Haemophilus] parasuis]	Ubiquinone-binding protein OS=Haemophilus parasuis GN=BLL93_03730 PE=4 SV=1	COG2867J Ribosome association toxin PasT (RatA) of the RatAB toxin-antitoxin module	-	-
unitig_0|quiver_626	2-C-methyl-D-erythritol 2,4-cyclodiphosphate synthase OS=Haemophilus parasuis serovar 5 (strain SH0165) GN=ispF PE=3 SV=1	YgbB	2-C-methyl-D-erythritol 2,4-cyclodiphosphate synthase [Haemophilus parasuis SW140]	2-C-methyl-D-erythritol 2,4-cyclodiphosphate synthase OS=Haemophilus parasuis GN=ispF PE=3 SV=1	COG0245I 2C-methyl-D-erythritol 2,4-cyclodiphosphate synthase	GO:0008685(2-C-methyl-D-erythritol 2,4-cyclodiphosphate synthase activity); GO:0046872(metal ion binding); GO:0019288(isopentenyl diphosphate biosynthetic process, methylerythritol 4-phosphate pathway); GO:0016114(terpenoid biosynthetic process)	ispF; 2-C-methyl-D-erythritol 2,4-cyclodiphosphate synthase [EC:4.6.1.12]
unitig_0|quiver_627	2-C-methyl-D-erythritol 4-phosphate cytidylyltransferase OS=Actinobacillus pleuropneumoniae serotype 7 (strain AP76) GN=ispD PE=3 SV=1	IspD	2-C-methyl-D-erythritol 4-phosphate cytidylyltransferase [[Haemophilus] parasuis]	2-C-methyl-D-erythritol 4-phosphate cytidylyltransferase OS=Haemophilus parasuis 174 GN=ispD PE=3 SV=1	COG1211I 2-C-methyl-D-erythritol 4-phosphate cytidylyltransferase	GO:0050518(2-C-methyl-D-erythritol 4-phosphate cytidylyltransferase activity); GO:0019288(isopentenyl diphosphate biosynthetic process, methylerythritol 4-phosphate pathway)	ispD; 2-C-methyl-D-erythritol 4-phosphate cytidylyltransferase [EC:2.7.7.60]
unitig_0|quiver_628	2-C-methyl-D-erythritol 4-phosphate cytidylyltransferase OS=Haemophilus ducreyi (strain 35000HP / ATCC 700724) GN=ispD PE=3 SV=1	IspD	2-C-methyl-D-erythritol 4-phosphate cytidylyltransferase [[Haemophilus] parasuis]	2-C-methyl-D-erythritol 4-phosphate cytidylyltransferase OS=Haemophilus parasuis GN=ispD PE=3 SV=1	COG1211I 2-C-methyl-D-erythritol 4-phosphate cytidylyltransferase	GO:0050518(2-C-methyl-D-erythritol 4-phosphate cytidylyltransferase activity); GO:0019288(isopentenyl diphosphate biosynthetic process, methylerythritol 4-phosphate pathway)	-
unitig_0|quiver_629	Cell division protein FtsB OS=Haemophilus parasuis serovar 5 (strain SH0165) GN=ftsB PE=3 SV=1	DivIC	cell division protein FtsB [[Haemophilus] parasuis]	Cell division protein FtsB OS=Haemophilus parasuis 174 GN=ftsB PE=3 SV=1	COG2919D Cell division protein FtsB	GO:0007049(cell cycle); GO:0051301(cell division); GO:0016021(integral component of membrane); GO:0005886(plasma membrane)	-
unitig_0|quiver_630	Phosphoenolpyruvate carboxykinase (ATP) OS=Haemophilus parasuis serovar 5 (strain SH0165) GN=pckA PE=3 SV=1	PEPCK_ATP	phosphoenolpyruvate carboxykinase (ATP) [[Haemophilus] parasuis]	Phosphoenolpyruvate carboxykinase (ATP) OS=Haemophilus parasuis MN-H GN=pckA PE=3 SV=1	COG1866C Phosphoenolpyruvate carboxykinase, ATP-dependent	GO:0005524(ATP binding); GO:0046872(metal ion binding); GO:0004612(phosphoenolpyruvate carboxykinase (ATP) activity); GO:0006094(gluconeogenesis); GO:0005737(cytoplasm)	E4.1.1.49, pckA; phosphoenolpyruvate carboxykinase (ATP) [EC:4.1.1.49]
unitig_0|quiver_631	Inorganic triphosphatase OS=Haemophilus influenzae (strain ATCC 51907 / DSM 11121 / KW20 / Rd) GN=HI_1598 PE=3 SV=1	CYTH	CYTH domain-containing protein [[Haemophilus] parasuis]	Adenylate cyclase OS=Haemophilus parasuis GN=BLL93_03755 PE=4 SV=1	COG3025P Inorganic triphosphatase YgiF, contains CYTH and CHAD domains	GO:0046872(metal ion binding); GO:0050355(triphosphatase activity)	ygiF; triphosphatase [EC:3.6.1.25]
unitig_0|quiver_632	Anti-sigma-E factor RseA OS=Haemophilus influenzae (strain ATCC 51907 / DSM 11121 / KW20 / Rd) GN=rseA PE=3 SV=1	RseA_N	transcriptional regulator [[Haemophilus] parasuis]	Anti-sigma-E factor RseA OS=Haemophilus parasuis GN=BLL93_03760 PE=3 SV=1	COG3073T Negative regulator of sigma E activity	GO:0016989(sigma factor antagonist activity); GO:0006355(regulation of transcription, DNA-templated); GO:0006950(response to stress); GO:0006351(transcription, DNA-templated); GO:0016021(integral component of membrane); GO:0005886(plasma membrane)	-
unitig_0|quiver_633	Anti-sigma-E factor RseA OS=Haemophilus influenzae (strain ATCC 51907 / DSM 11121 / KW20 / Rd) GN=rseA PE=3 SV=1	RseA_N	anti sigma-E RseA, C-terminal domain protein [[Haemophilus] parasuis]	Anti-sigma-E factor RseA OS=Haemophilus parasuis GN=BLL93_03760 PE=3 SV=1	COG3073T Negative regulator of sigma E activity	GO:0016989(sigma factor antagonist activity); GO:0006355(regulation of transcription, DNA-templated); GO:0006950(response to stress); GO:0006351(transcription, DNA-templated); GO:0016021(integral component of membrane); GO:0005886(plasma membrane)	-
unitig_0|quiver_634	ECF RNA polymerase sigma-E factor OS=Haemophilus influenzae (strain ATCC 51907 / DSM 11121 / KW20 / Rd) GN=rpoE PE=3 SV=1	Sigma70_r2	RNA polymerase sigma factor RpoE [[Haemophilus] parasuis]	RNA polymerase sigma factor OS=Haemophilus parasuis GN=rpoE_2 PE=3 SV=1	COG1595K DNA-directed RNA polymerase specialized sigma subunit, sigma24 family	GO:0003677(DNA binding); GO:0003700(transcription factor activity, sequence-specific DNA binding); GO:0016987(sigma factor activity); GO:0006352(DNA-templated transcription, initiation); GO:0005737(cytoplasm)	rpoE; RNA polymerase sigma-70 factor, ECF subfamily
unitig_0|quiver_635	Apolipoprotein N-acyltransferase OS=Haemophilus ducreyi (strain 35000HP / ATCC 700724) GN=lnt PE=3 SV=1	CN_hydrolase	apolipoprotein N-acyltransferase [Haemophilus parasuis SW140]	Apolipoprotein N-acyltransferase OS=Haemophilus parasuis GN=lnt PE=3 SV=1	COG0815M Apolipoprotein N-acyltransferase	GO:0016410(N-acyltransferase activity); GO:0042158(lipoprotein biosynthetic process); GO:0016021(integral component of membrane); GO:0005886(plasma membrane)	lnt; apolipoprotein N-acyltransferase [EC:2.3.1.269]
unitig_0|quiver_636	Magnesium and cobalt efflux protein CorC OS=Pasteurella multocida (strain Pm70) GN=corC PE=3 SV=1	CorC_HlyC	magnesium and cobalt efflux protein CorC [[Haemophilus] parasuis]	Magnesium/cobalt efflux protein OS=Haemophilus parasuis GN=A4U84_09565 PE=4 SV=1	COG4535P Mg2+ and Co2+ transporter CorC, contains CBS pair and CorC-HlyC domains	GO:0050660(flavin adenine dinucleotide binding)	corC; magnesium and cobalt transporter
unitig_0|quiver_637	UPF0319 protein HAPS_0727 OS=Haemophilus parasuis serovar 5 (strain SH0165) GN=HAPS_0727 PE=3 SV=1	DUF2057	hypothetical protein HPSSW140_0746 [Haemophilus parasuis SW140]	UPF0319 protein A4U84_09560 OS=Haemophilus parasuis GN=A4U84_09560 PE=3 SV=1	COG3110S Uncharacterized conserved protein YccT, UPF0319 family	-	-
unitig_0|quiver_638	1-deoxy-D-xylulose 5-phosphate reductoisomerase OS=Haemophilus parasuis serovar 5 (strain SH0165) GN=dxr PE=3 SV=1	DXPR_C	1-deoxy-D-xylulose-5-phosphate reductoisomerase [[Haemophilus] parasuis]	1-deoxy-D-xylulose 5-phosphate reductoisomerase OS=Haemophilus parasuis str. Nagasaki GN=dxr PE=3 SV=1	COG0743I 1-deoxy-D-xylulose 5-phosphate reductoisomerase	GO:0030604(1-deoxy-D-xylulose-5-phosphate reductoisomerase activity); GO:0046872(metal ion binding); GO:0070402(NADPH binding); GO:0019288(isopentenyl diphosphate biosynthetic process, methylerythritol 4-phosphate pathway)	dxr; 1-deoxy-D-xylulose-5-phosphate reductoisomerase [EC:1.1.1.267]
unitig_0|quiver_639	1-deoxy-D-xylulose 5-phosphate reductoisomerase OS=Haemophilus parasuis serovar 5 (strain SH0165) GN=dxr PE=3 SV=1	DXP_reductoisom	1-deoxy-D-xylulose 5-phosphate reductoisomerase [Haemophilus parasuis SW140]	1-deoxy-D-xylulose 5-phosphate reductoisomerase OS=Haemophilus parasuis SW114 GN=dxr PE=3 SV=1	COG0743I 1-deoxy-D-xylulose 5-phosphate reductoisomerase	GO:0030604(1-deoxy-D-xylulose-5-phosphate reductoisomerase activity); GO:0046872(metal ion binding); GO:0070402(NADPH binding); GO:0019288(isopentenyl diphosphate biosynthetic process, methylerythritol 4-phosphate pathway)	-
unitig_0|quiver_640	GTP pyrophosphokinase OS=Haemophilus influenzae (strain ATCC 51907 / DSM 11121 / KW20 / Rd) GN=relA PE=3 SV=1	HD_4	GTP pyrophosphokinase [[Haemophilus] parasuis]	(P)ppGpp synthetase OS=Haemophilus parasuis GN=relA PE=3 SV=1	COG0317TK (p)ppGpp synthase/hydrolase, HD superfamily	GO:0005524(ATP binding); GO:0005525(GTP binding); GO:0008728(GTP diphosphokinase activity); GO:0008893(guanosine-3',5'-bis(diphosphate) 3'-diphosphatase activity); GO:0016301(kinase activity); GO:0015970(guanosine tetraphosphate biosynthetic process); GO:0015969(guanosine tetraphosphate metabolic process); GO:0005618(cell wall); GO:0005886(plasma membrane)	relA; GTP pyrophosphokinase [EC:2.7.6.5]
unitig_0|quiver_641	Glutamyl-tRNA reductase OS=Haemophilus parasuis serovar 5 (strain SH0165) GN=hemA PE=3 SV=1	GlutR_N	glutamyl-tRNA reductase [[Haemophilus] parasuis]	Glutamyl-tRNA reductase OS=Haemophilus parasuis str. Nagasaki GN=hemA PE=3 SV=1	COG0373H Glutamyl-tRNA reductase	GO:0008883(glutamyl-tRNA reductase activity); GO:0050661(NADP binding); GO:0006782(protoporphyrinogen IX biosynthetic process)	-
unitig_0|quiver_642	Glutamyl-tRNA reductase OS=Haemophilus parasuis serovar 5 (strain SH0165) GN=hemA PE=3 SV=1	Shikimate_DH	glutamyl-tRNA reductase [[Haemophilus] parasuis]	Glutamyl-tRNA reductase OS=Haemophilus parasuis GN=hemA PE=3 SV=1	COG0373H Glutamyl-tRNA reductase	GO:0008883(glutamyl-tRNA reductase activity); GO:0050661(NADP binding); GO:0006782(protoporphyrinogen IX biosynthetic process)	hemA; glutamyl-tRNA reductase [EC:1.2.1.70]
unitig_0|quiver_643	GTPase Der OS=Haemophilus parasuis serovar 5 (strain SH0165) GN=der PE=3 SV=1	MMR_HSR1	ribosome biogenesis GTPase Der [[Haemophilus] parasuis]	GTPase Der OS=Haemophilus parasuis GN=der PE=3 SV=1	COG1160R Predicted GTPases	GO:0005525(GTP binding); GO:0042254(ribosome biogenesis)	engA, der; GTPase
unitig_0|quiver_644	Bifunctional protein HldE OS=Actinobacillus pleuropneumoniae serotype 5b (strain L20) GN=hldE PE=3 SV=2	PfkB	bifunctional heptose 7-phosphate kinase/heptose 1-phosphate adenyltransferase [[Haemophilus] parasuis]	Bifunctional protein HldE OS=Haemophilus parasuis GN=hldE PE=3 SV=1	COG2870M ADP-heptose synthase, bifunctional sugar kinase/adenylyltransferase;COG0615M Glycerol-3-phosphate cytidylyltransferase, cytidylyltransferase family	GO:0005524(ATP binding); GO:0016301(kinase activity); GO:0016779(nucleotidyltransferase activity); GO:0016773(phosphotransferase activity, alcohol group as acceptor); GO:0097171(ADP-L-glycero-beta-D-manno-heptose biosynthetic process); GO:0005975(carbohydrate metabolic process)	gmhC, hldE, waaE, rfaE; D-beta-D-heptose 7-phosphate kinase / D-beta-D-heptose 1-phosphate adenosyltransferase [EC:2.7.1.167 2.7.7.70]
unitig_0|quiver_645	Bifunctional protein HldE OS=Actinobacillus pleuropneumoniae serotype 5b (strain L20) GN=hldE PE=3 SV=2	CTP_transf_like	bifunctional heptose 7-phosphate kinase/heptose 1-phosphate adenyltransferase [[Haemophilus] parasuis]	Bifunctional protein HldE OS=Haemophilus parasuis SW114 GN=rfaE PE=3 SV=1	COG2870M ADP-heptose synthase, bifunctional sugar kinase/adenylyltransferase;COG0615M Glycerol-3-phosphate cytidylyltransferase, cytidylyltransferase family	GO:0005524(ATP binding); GO:0016301(kinase activity); GO:0016779(nucleotidyltransferase activity); GO:0016773(phosphotransferase activity, alcohol group as acceptor); GO:0097171(ADP-L-glycero-beta-D-manno-heptose biosynthetic process); GO:0005975(carbohydrate metabolic process)	rfaE2; D-glycero-beta-D-manno-heptose 1-phosphate adenylyltransferase [EC:2.7.7.70]
unitig_0|quiver_646	Putative peptidyl-prolyl cis-trans isomerase SurA OS=Haemophilus influenzae (strain ATCC 51907 / DSM 11121 / KW20 / Rd) GN=surA PE=3 SV=1	SurA_N	peptidyl-prolyl cis-trans isomerase [[Haemophilus] parasuis]	Chaperone SurA OS=Haemophilus parasuis GN=A4U84_09530 PE=4 SV=1	COG0760O Parvulin-like peptidyl-prolyl isomerase	GO:0003755(peptidyl-prolyl cis-trans isomerase activity); GO:0042597(periplasmic space)	-
unitig_0|quiver_647	Putative peptidyl-prolyl cis-trans isomerase SurA OS=Haemophilus influenzae (strain ATCC 51907 / DSM 11121 / KW20 / Rd) GN=surA PE=3 SV=1	-	peptidyl-prolyl cis-trans isomerase [[Haemophilus] parasuis]	Chaperone SurA OS=Haemophilus parasuis GN=A4U84_09530 PE=4 SV=1	COG0760O Parvulin-like peptidyl-prolyl isomerase	GO:0003755(peptidyl-prolyl cis-trans isomerase activity); GO:0042597(periplasmic space)	-
unitig_0|quiver_648	Ribosomal RNA small subunit methyltransferase A OS=Actinobacillus pleuropneumoniae serotype 5b (strain L20) GN=rsmA PE=3 SV=1	RrnaAD	16S rRNA (adenine(1518)-N(6)/adenine(1519)-N(6))-dimethyltransferase [[Haemophilus] parasuis]	Ribosomal RNA small subunit methyltransferase A OS=Haemophilus parasuis GN=rsmA PE=3 SV=1	COG0030J 16S rRNA A1518 and A1519 N6-dimethyltransferase RsmA/KsgA/DIM1 (may also have DNA glycosylase/AP lyase activity)	GO:0052908(16S rRNA (adenine(1518)-N(6)/adenine(1519)-N(6))-dimethyltransferase activity); GO:0003723(RNA binding); GO:0000179(rRNA (adenine-N6,N6-)-dimethyltransferase activity); GO:0005737(cytoplasm)	-
unitig_0|quiver_649	Ribosomal RNA small subunit methyltransferase A OS=Haemophilus ducreyi (strain 35000HP / ATCC 700724) GN=rsmA PE=3 SV=1	RrnaAD	16S rRNA (adenine(1518)-N(6)/adenine(1519)-N(6))-dimethyltransferase [[Haemophilus] parasuis]	Ribosomal RNA small subunit methyltransferase A OS=Haemophilus parasuis GN=rsmA PE=3 SV=1	COG0030J 16S rRNA A1518 and A1519 N6-dimethyltransferase RsmA/KsgA/DIM1 (may also have DNA glycosylase/AP lyase activity)	GO:0052908(16S rRNA (adenine(1518)-N(6)/adenine(1519)-N(6))-dimethyltransferase activity); GO:0003723(RNA binding); GO:0000179(rRNA (adenine-N6,N6-)-dimethyltransferase activity); GO:0005737(cytoplasm)	ksgA; 16S rRNA (adenine1518-N6/adenine1519-N6)-dimethyltransferase [EC:2.1.1.182]
unitig_0|quiver_650	UDP-N-acetylglucosamine 1-carboxyvinyltransferase OS=Haemophilus parasuis serovar 5 (strain SH0165) GN=murA PE=3 SV=1	EPSP_synthase	UDP-N-acetylglucosamine 1-carboxyvinyltransferase [[Haemophilus] parasuis]	UDP-N-acetylglucosamine 1-carboxyvinyltransferase OS=Haemophilus parasuis GN=murA PE=3 SV=1	COG0766M UDP-N-acetylglucosamine enolpyruvyl transferase	GO:0008760(UDP-N-acetylglucosamine 1-carboxyvinyltransferase activity); GO:0007049(cell cycle); GO:0051301(cell division); GO:0071555(cell wall organization); GO:0009252(peptidoglycan biosynthetic process); GO:0008360(regulation of cell shape); GO:0019277(UDP-N-acetylgalactosamine biosynthetic process); GO:0005737(cytoplasm)	murA; UDP-N-acetylglucosamine 1-carboxyvinyltransferase [EC:2.5.1.7]
unitig_0|quiver_651	UDP-N-acetylglucosamine 1-carboxyvinyltransferase OS=Haemophilus parasuis serovar 5 (strain SH0165) GN=murA PE=3 SV=1	EPSP_synthase	UDP-N-acetylglucosamine 1-carboxyvinyltransferase [[Haemophilus] parasuis]	UDP-N-acetylglucosamine 1-carboxyvinyltransferase OS=Haemophilus parasuis GN=murA PE=3 SV=1	COG0766M UDP-N-acetylglucosamine enolpyruvyl transferase	GO:0008760(UDP-N-acetylglucosamine 1-carboxyvinyltransferase activity); GO:0007049(cell cycle); GO:0051301(cell division); GO:0071555(cell wall organization); GO:0009252(peptidoglycan biosynthetic process); GO:0008360(regulation of cell shape); GO:0019277(UDP-N-acetylgalactosamine biosynthetic process); GO:0005737(cytoplasm)	-
unitig_0|quiver_652	Uncharacterized protein HI_1082 OS=Haemophilus influenzae (strain ATCC 51907 / DSM 11121 / KW20 / Rd) GN=HI_1082 PE=1 SV=1	BolA	BolA family transcriptional regulator [[Haemophilus] parasuis]	BolA family transcriptional regulator OS=Haemophilus parasuis GN=A4U84_09515 PE=3 SV=1	COG5007T Acid stress-induced BolA-like protein IbaG/YrbA, predicted regulator of iron metabolism	-	-
unitig_0|quiver_653	-	STAS_2	STAS domain protein [[Haemophilus] parasuis]	NTP binding protein (Contains STAS domain) OS=Haemophilus parasuis GN=A4U84_09510 PE=4 SV=1	COG3113M ABC-type transporter Mla maintaining outer membrane lipid asymmetry, MlaB component, contains STAS domain	-	-
unitig_0|quiver_654	Probable phospholipid-binding protein MlaC OS=Haemophilus influenzae (strain ATCC 51907 / DSM 11121 / KW20 / Rd) GN=mlaC PE=1 SV=1	MlaC	phospholipid-binding protein MlaC [[Haemophilus] parasuis]	Uncharacterized protein OS=Haemophilus parasuis GN=A4U84_09505 PE=4 SV=1	COG2854I ABC-type transporter Mla maintaining outer membrane lipid asymmetry, periplasmic MlaC component	GO:0042597(periplasmic space)	mlaC; phospholipid transport system substrate-binding protein
unitig_0|quiver_655	Probable phospholipid ABC transporter-binding protein MlaD OS=Haemophilus influenzae (strain ATCC 51907 / DSM 11121 / KW20 / Rd) GN=mlaD PE=3 SV=1	MlaD	outer membrane lipid asymmetry maintenance protein MlaD [[Haemophilus] parasuis]	Outer membrane lipid asymmetry maintenance protein MlaD OS=Haemophilus parasuis GN=mlaD PE=4 SV=1	COG1463M ABC-type transporter Mla maintaining outer membrane lipid asymmetry, periplasmic component MlaD	GO:0015914(phospholipid transport); GO:0016021(integral component of membrane); GO:0005886(plasma membrane)	mlaD, linM; phospholipid/cholesterol/gamma-HCH transport system substrate-binding protein
unitig_0|quiver_656	Probable phospholipid ABC transporter permease protein MlaE OS=Haemophilus influenzae (strain ATCC 51907 / DSM 11121 / KW20 / Rd) GN=mlaE PE=3 SV=1	MlaE	mlaE [Haemophilus parasuis SW114]	ABC transporter permease OS=Haemophilus parasuis GN=mlaE PE=3 SV=1	COG0767M ABC-type transporter Mla maintaining outer membrane lipid asymmetry, permease component MlaE	GO:0043190(ATP-binding cassette (ABC) transporter complex)	mlaE, linK; phospholipid/cholesterol/gamma-HCH transport system permease protein
unitig_0|quiver_657	Probable phospholipid import ATP-binding protein MlaF OS=Haemophilus influenzae (strain ATCC 51907 / DSM 11121 / KW20 / Rd) GN=mlaF PE=1 SV=1	ABC_tran	ABC transporter ATP-binding protein [[Haemophilus] parasuis]	ABC transporter ATP-binding protein OS=Haemophilus parasuis GN=BLL93_03855 PE=4 SV=1	COG1127M ABC-type transporter Mla maintaining outer membrane lipid asymmetry, ATPase component MlaF	GO:0005524(ATP binding); GO:0016887(ATPase activity); GO:0005886(plasma membrane)	mlaF, linL, mkl; phospholipid/cholesterol/gamma-HCH transport system ATP-binding protein
unitig_0|quiver_658	Uncharacterized protein HI_1658 OS=Haemophilus influenzae (strain ATCC 51907 / DSM 11121 / KW20 / Rd) GN=HI_1658 PE=3 SV=1	BON	osmotically-inducible protein OsmY [[Haemophilus] parasuis]	Putative phospholipid-binding domain protein OS=Haemophilus parasuis SW114 GN=HPSSW114_1385 PE=4 SV=1	COG2823S Osmotically-inducible protein OsmY, contains BON domain	GO:0042597(periplasmic space)	-
unitig_0|quiver_659	Uncharacterized protein HI_1657 OS=Haemophilus influenzae (strain ATCC 51907 / DSM 11121 / KW20 / Rd) GN=HI_1657 PE=3 SV=2	SIS_2	SIS domain-containing protein [[Haemophilus] parasuis]	Phosphoheptose isomerase OS=Haemophilus parasuis str. Nagasaki GN=HPNK_11137 PE=4 SV=1	COG0279G Phosphoheptose isomerase	GO:0097367(carbohydrate derivative binding); GO:1901135(carbohydrate derivative metabolic process)	-
unitig_0|quiver_660	UPF0102 protein APL_1363 OS=Actinobacillus pleuropneumoniae serotype 5b (strain L20) GN=APL_1363 PE=3 SV=1	UPF0102	YraN family protein [[Haemophilus] parasuis]	UPF0102 protein HPNK_11142 OS=Haemophilus parasuis str. Nagasaki GN=HPNK_11142 PE=3 SV=1	COG0792L Predicted endonuclease distantly related to archaeal Holliday junction resolvase	GO:0004518(nuclease activity); GO:0003676(nucleic acid binding)	yraN; putative endonuclease
unitig_0|quiver_661	Penicillin-binding protein activator LpoA OS=Haemophilus parasuis serovar 5 (strain SH0165) GN=lpoA PE=3 SV=1	LppC	penicillin-binding protein activator [[Haemophilus] parasuis]	Penicillin-binding protein activator LpoA OS=Haemophilus parasuis str. Nagasaki GN=lpoA PE=3 SV=1	COG3107M Outer membrane lipoprotein LpoA, binds and activates PBP1a	GO:0009252(peptidoglycan biosynthetic process); GO:0008360(regulation of cell shape); GO:0009279(cell outer membrane)	K07121; uncharacterized protein
unitig_0|quiver_662	Penicillin-binding protein activator LpoA OS=Haemophilus parasuis serovar 5 (strain SH0165) GN=lpoA PE=3 SV=1	LppC	penicillin-binding protein activator [[Haemophilus] parasuis]	Penicillin-binding protein activator LpoA OS=Haemophilus parasuis GN=lpoA PE=3 SV=1	COG3107M Outer membrane lipoprotein LpoA, binds and activates PBP1a	GO:0009252(peptidoglycan biosynthetic process); GO:0008360(regulation of cell shape); GO:0009279(cell outer membrane)	-
unitig_0|quiver_663	Ribosomal RNA small subunit methyltransferase I OS=Pasteurella multocida (strain Pm70) GN=rsmI PE=3 SV=1	TP_methylase	rRNA (cytidine-2'-O-)-methyltransferase [[Haemophilus] parasuis]	Ribosomal RNA small subunit methyltransferase I OS=Haemophilus parasuis SW114 GN=rsmI PE=3 SV=1	COG0313J 16S rRNA C1402 (ribose-2'-O) methylase RsmI	GO:0008168(methyltransferase activity); GO:0006364(rRNA processing); GO:0005737(cytoplasm)	rsmI; 16S rRNA (cytidine1402-2'-O)-methyltransferase [EC:2.1.1.198]
unitig_0|quiver_664	Uncharacterized protein HI_1349 OS=Haemophilus influenzae (strain ATCC 51907 / DSM 11121 / KW20 / Rd) GN=HI_1349 PE=1 SV=1	-	DNA starvation/stationary phase protection protein [[Haemophilus] parasuis]	DNA starvation/stationary phase protection protein OS=Haemophilus parasuis GN=BLL93_03885 PE=3 SV=1	COG0783PV DNA-binding ferritin-like protein (oxidative damage protectant)	GO:0008199(ferric iron binding); GO:0016722(oxidoreductase activity, oxidizing metal ions); GO:0006879(cellular iron ion homeostasis); GO:0006950(response to stress)	-
unitig_0|quiver_665	Uncharacterized protein HI_1349 OS=Haemophilus influenzae (strain ATCC 51907 / DSM 11121 / KW20 / Rd) GN=HI_1349 PE=1 SV=1	Ferritin	DNA starvation/stationary phase protection protein [[Haemophilus] parasuis]	DNA starvation/stationary phase protection protein OS=Haemophilus parasuis GN=BLL93_03885 PE=3 SV=1	COG0783PV DNA-binding ferritin-like protein (oxidative damage protectant)	GO:0008199(ferric iron binding); GO:0016722(oxidoreductase activity, oxidizing metal ions); GO:0006879(cellular iron ion homeostasis); GO:0006950(response to stress)	dps; starvation-inducible DNA-binding protein
unitig_0|quiver_666	-	DUF72	hypothetical protein [[Haemophilus] parasuis]	Uncharacterized protein OS=Haemophilus parasuis GN=A4U84_09455 PE=4 SV=1	COG1801S Uncharacterized conserved protein YecE, DUF72 family	-	-
unitig_0|quiver_667	-	Autotransporter	outer membrane autotransporter barrel domain protein [Haemophilus parasuis MN-H]	Outer membrane autotransporter barrel domain protein OS=Haemophilus parasuis MN-H GN=HPSMNH_0541 PE=4 SV=1	-	-	-
unitig_0|quiver_668	-	-	hemagglutinin family protein [[Haemophilus] parasuis]	YadA domain-containing protein OS=Haemophilus parasuis 29755 GN=SVR5_00801 PE=4 SV=1	-	-	-
unitig_0|quiver_669	-	-	hep_Hag family protein, partial [Haemophilus parasuis MN-H]	Hep_Hag family protein (Fragment) OS=Haemophilus parasuis MN-H GN=HPSMNH_0542 PE=4 SV=1	-	-	-
unitig_0|quiver_670	Adhesin Ata autotransporter OS=Acinetobacter baumannii (strain ATCC 17978 / CIP 53.77 / LMG 1025 / NCDC KC755 / 5377) GN=ata PE=1 SV=2	YadA_stalk	hemagglutinin family protein [Haemophilus parasuis MN-H]	Hemagglutinin family protein OS=Haemophilus parasuis MN-H GN=HPSMNH_0139 PE=4 SV=1	COG5295UW Autotransporter adhesin	GO:0007155(cell adhesion); GO:0009405(pathogenesis); GO:0009279(cell outer membrane); GO:0009986(cell surface); GO:0016021(integral component of membrane)	-
unitig_0|quiver_671	-	-	hemagglutinin family protein [Haemophilus parasuis MN-H]	YadA domain-containing protein OS=Haemophilus parasuis 29755 GN=SVR5_00801 PE=4 SV=1	COG5295UW Autotransporter adhesin	-	-
unitig_0|quiver_672	-	YadA_stalk	hemagglutinin family protein [Haemophilus parasuis 12939]	Uncharacterized protein OS=Haemophilus parasuis GN=A4U84_00025 PE=4 SV=1	COG5295UW Autotransporter adhesin	-	-
unitig_0|quiver_673	-	YadA_anchor	hemagglutinin family protein [Haemophilus parasuis MN-H]	Collagen triple helix repeat family protein OS=Haemophilus parasuis 174 GN=HPS174_0898 PE=4 SV=1	COG5295UW Autotransporter adhesin	-	-
unitig_0|quiver_674	Ornithine carbamoyltransferase OS=Pasteurella multocida (strain Pm70) GN=argF PE=3 SV=1	OTCace	ornithine carbamoyltransferase [[Haemophilus] parasuis]	Ornithine carbamoyltransferase OS=Haemophilus parasuis str. Nagasaki GN=HPNK_07128 PE=3 SV=1	COG0078E Ornithine carbamoyltransferase	GO:0016597(amino acid binding); GO:0004585(ornithine carbamoyltransferase activity); GO:0006526(arginine biosynthetic process); GO:0005737(cytoplasm)	-
unitig_0|quiver_675	Ornithine carbamoyltransferase OS=Pasteurella multocida (strain Pm70) GN=argF PE=3 SV=1	OTCace	ornithine carbamoyltransferase [[Haemophilus] parasuis]	Ornithine carbamoyltransferase OS=Haemophilus parasuis MN-H GN=HPSMNH_0553 PE=3 SV=1	COG0078E Ornithine carbamoyltransferase	GO:0016597(amino acid binding); GO:0004585(ornithine carbamoyltransferase activity); GO:0006526(arginine biosynthetic process); GO:0005737(cytoplasm)	-
unitig_0|quiver_676	-	-	hypothetical protein [[Haemophilus] parasuis]	Uncharacterized protein OS=Haemophilus parasuis GN=A4U84_09435 PE=4 SV=1	-	-	-
unitig_0|quiver_677	-	-	hypothetical protein [[Haemophilus] parasuis]	Uncharacterized protein OS=Haemophilus parasuis GN=A4U84_09430 PE=4 SV=1	-	-	-
unitig_0|quiver_678	Adenylosuccinate lyase OS=Haemophilus influenzae (strain ATCC 51907 / DSM 11121 / KW20 / Rd) GN=purB PE=3 SV=1	Lyase_1	adenylosuccinate lyase [[Haemophilus] parasuis]	Adenylosuccinate lyase OS=Haemophilus parasuis GN=BLL93_03920 PE=3 SV=1	COG0015F Adenylosuccinate lyase	GO:0070626((S)-2-(5-amino-1-(5-phospho-D-ribosyl)imidazole-4-carboxamido)succinate AMP-lyase (fumarate-forming) activity); GO:0004018(N6-(1,2-dicarboxyethyl)AMP AMP-lyase (fumarate-forming) activity); GO:0044208('de novo' AMP biosynthetic process); GO:0006189('de novo' IMP biosynthetic process)	purB, ADSL; adenylosuccinate lyase [EC:4.3.2.2]
unitig_0|quiver_679	Adenylosuccinate lyase OS=Escherichia coli O6:H1 (strain CFT073 / ATCC 700928 / UPEC) GN=purB PE=3 SV=1	ASL_C	adenylosuccinate lyase [Actinobacillus minor]	Adenylosuccinate lyase OS=Actinobacillus minor NM305 GN=AM305_11665 PE=3 SV=1	COG0015F Adenylosuccinate lyase	GO:0070626((S)-2-(5-amino-1-(5-phospho-D-ribosyl)imidazole-4-carboxamido)succinate AMP-lyase (fumarate-forming) activity); GO:0004018(N6-(1,2-dicarboxyethyl)AMP AMP-lyase (fumarate-forming) activity); GO:0044208('de novo' AMP biosynthetic process); GO:0006189('de novo' IMP biosynthetic process)	-
unitig_0|quiver_680	Putative 2-hydroxyacid dehydrogenase HI_1556 OS=Haemophilus influenzae (strain ATCC 51907 / DSM 11121 / KW20 / Rd) GN=HI_1556 PE=1 SV=1	2-Hacid_dh	glycerate dehydrogenase [[Haemophilus] parasuis]	Glycerate dehydrogenase OS=Haemophilus parasuis GN=BLL93_03925 PE=3 SV=1	COG1052CHR Lactate dehydrogenase or related 2-hydroxyacid dehydrogenase	GO:0051287(NAD binding); GO:0016616(oxidoreductase activity, acting on the CH-OH group of donors, NAD or NADP as acceptor)	-
unitig_0|quiver_681	Putative 2-hydroxyacid dehydrogenase HI_1556 OS=Haemophilus influenzae (strain ATCC 51907 / DSM 11121 / KW20 / Rd) GN=HI_1556 PE=1 SV=1	2-Hacid_dh	2-hydroxyacid dehydrogenase [[Haemophilus] parasuis]	Glycerate dehydrogenase OS=Haemophilus parasuis GN=BLL93_03925 PE=3 SV=1	COG1052CHR Lactate dehydrogenase or related 2-hydroxyacid dehydrogenase	GO:0051287(NAD binding); GO:0016616(oxidoreductase activity, acting on the CH-OH group of donors, NAD or NADP as acceptor)	hprA; glycerate dehydrogenase [EC:1.1.1.29]
unitig_0|quiver_682	Superoxide dismutase [Cu-Zn] OS=Haemophilus parainfluenzae GN=sodC PE=2 SV=1	Sod_Cu	superoxide dismutase [[Haemophilus] parasuis]	Superoxide dismutase [Cu-Zn] OS=Haemophilus parasuis GN=A4U84_09415 PE=3 SV=1	COG2032P Cu/Zn superoxide dismutase	GO:0046872(metal ion binding); GO:0004784(superoxide dismutase activity); GO:0042597(periplasmic space)	SOD1; superoxide dismutase, Cu-Zn family [EC:1.15.1.1]
unitig_0|quiver_683	Lipoprotein-releasing system transmembrane protein LolC OS=Haemophilus influenzae (strain ATCC 51907 / DSM 11121 / KW20 / Rd) GN=lolC PE=3 SV=1	MacB_PCD	lipoprotein-releasing protein LolC [[Haemophilus] parasuis]	Permease OS=Haemophilus parasuis GN=BLL93_03935 PE=3 SV=1	COG4591M ABC-type transport system, involved in lipoprotein release, permease component	GO:0042954(lipoprotein transporter activity); GO:0016021(integral component of membrane); GO:0005886(plasma membrane)	-
unitig_0|quiver_684	Lipoprotein-releasing system transmembrane protein LolC OS=Haemophilus influenzae (strain ATCC 51907 / DSM 11121 / KW20 / Rd) GN=lolC PE=3 SV=1	MacB_PCD	lipoprotein-releasing protein LolC [[Haemophilus] parasuis]	Permease OS=Haemophilus parasuis GN=BLL93_03935 PE=3 SV=1	COG4591M ABC-type transport system, involved in lipoprotein release, permease component	GO:0042954(lipoprotein transporter activity); GO:0016021(integral component of membrane); GO:0005886(plasma membrane)	lolC_E; lipoprotein-releasing system permease protein
unitig_0|quiver_685	Lipoprotein-releasing system transmembrane protein LolC OS=Haemophilus influenzae (strain ATCC 51907 / DSM 11121 / KW20 / Rd) GN=lolC PE=3 SV=1	FtsX	lipoprotein-releasing protein LolC [[Haemophilus] parasuis]	Permease OS=Haemophilus parasuis GN=BLL93_03935 PE=3 SV=1	COG4591M ABC-type transport system, involved in lipoprotein release, permease component	GO:0042954(lipoprotein transporter activity); GO:0016021(integral component of membrane); GO:0005886(plasma membrane)	-
unitig_0|quiver_686	Uncharacterized protein HI_0522 OS=Haemophilus influenzae (strain ATCC 51907 / DSM 11121 / KW20 / Rd) GN=HI_0522 PE=4 SV=1	YitT_membrane	hypothetical protein HPSSW114_1373 [Haemophilus parasuis SW114]	Uncharacterized protein OS=Haemophilus parasuis SW114 GN=HPSSW114_1373 PE=4 SV=1	COG2364S Uncharacterized membrane protein YczE	GO:0016021(integral component of membrane); GO:0005886(plasma membrane)	-
unitig_0|quiver_687	Uncharacterized protein HI_0522 OS=Haemophilus influenzae (strain ATCC 51907 / DSM 11121 / KW20 / Rd) GN=HI_0522 PE=4 SV=1	YitT_membrane	hypothetical protein HPS12939_0392 [Haemophilus parasuis 12939]	Uncharacterized protein OS=Haemophilus parasuis GN=BLL93_03940 PE=4 SV=1	COG2364S Uncharacterized membrane protein YczE	GO:0016021(integral component of membrane); GO:0005886(plasma membrane)	K07149; uncharacterized protein
unitig_0|quiver_688	-	ATPase_2	ATPase [[Haemophilus] parasuis]	Selenocysteine synthase OS=Haemophilus parasuis GN=A4U84_09400 PE=4 SV=1	-	-	-
unitig_0|quiver_689	-	ATPase_2	ATPase [[Haemophilus] parasuis]	Selenocysteine synthase OS=Haemophilus parasuis SW114 GN=HPSSW114_0692 PE=4 SV=1	-	-	-
unitig_0|quiver_690	4-hydroxybenzoate octaprenyltransferase OS=Actinobacillus pleuropneumoniae serotype 3 (strain JL03) GN=ubiA PE=3 SV=1	UbiA	4-hydroxybenzoate octaprenyltransferase [[Haemophilus] parasuis]	4-hydroxybenzoate octaprenyltransferase OS=Haemophilus parasuis MN-H GN=ubiA PE=3 SV=1	COG0382H 4-hydroxybenzoate polyprenyltransferase	GO:0004659(prenyltransferase activity); GO:0006744(ubiquinone biosynthetic process); GO:0016021(integral component of membrane); GO:0005886(plasma membrane)	ubiA; 4-hydroxybenzoate polyprenyltransferase [EC:2.5.1.39]
unitig_0|quiver_691	Glycerol-3-phosphate regulon repressor OS=Haemophilus influenzae (strain ATCC 51907 / DSM 11121 / KW20 / Rd) GN=glpR PE=3 SV=1	DeoRC	DeoR/GlpR family transcriptional regulator [[Haemophilus] parasuis]	Transcriptional regulator OS=Haemophilus parasuis GN=A4U84_09385 PE=4 SV=1	COG1349KG DNA-binding transcriptional regulator of sugar metabolism, DeoR/GlpR family	GO:0003677(DNA binding); GO:0003700(transcription factor activity, sequence-specific DNA binding); GO:0006071(glycerol metabolic process); GO:0006351(transcription, DNA-templated); GO:0005622(intracellular)	-
unitig_0|quiver_692	Glycerol-3-phosphate regulon repressor OS=Haemophilus influenzae (strain ATCC 51907 / DSM 11121 / KW20 / Rd) GN=glpR PE=3 SV=1	HTH_DeoR	DeoR/GlpR family transcriptional regulator [[Haemophilus] parasuis]	Glycerol-3-phosphate regulon repressor OS=Haemophilus parasuis serovar 5 (strain SH0165) GN=glpR PE=4 SV=1	COG1349KG DNA-binding transcriptional regulator of sugar metabolism, DeoR/GlpR family	GO:0003677(DNA binding); GO:0003700(transcription factor activity, sequence-specific DNA binding); GO:0006071(glycerol metabolic process); GO:0006351(transcription, DNA-templated); GO:0005622(intracellular)	glpR; DeoR family transcriptional regulator, glycerol-3-phosphate regulon repressor
unitig_0|quiver_693	2-dehydro-3-deoxyphosphooctonate aldolase OS=Haemophilus parasuis serovar 5 (strain SH0165) GN=kdsA PE=3 SV=1	DAHP_synth_1	2-dehydro-3-deoxyphosphooctonate aldolase [[Haemophilus] parasuis]	2-dehydro-3-deoxyphosphooctonate aldolase OS=Haemophilus parasuis str. Nagasaki GN=kdsA PE=3 SV=1	COG2877M 3-deoxy-D-manno-octulosonic acid (KDO) 8-phosphate synthase	GO:0008676(3-deoxy-8-phosphooctulonate synthase activity); GO:0009103(lipopolysaccharide biosynthetic process); GO:0005737(cytoplasm)	kdsA; 2-dehydro-3-deoxyphosphooctonate aldolase (KDO 8-P synthase) [EC:2.5.1.55]
unitig_0|quiver_694	UPF0162 protein PM0557 OS=Pasteurella multocida (strain Pm70) GN=PM0557 PE=3 SV=1	Transglut_core2	hypothetical protein [[Haemophilus] parasuis]	Uncharacterized protein OS=Haemophilus parasuis str. Nagasaki GN=HPNK_02816 PE=4 SV=1	COG2912T Regulator of sirC expression, contains transglutaminase-like and TPR domains	-	-
unitig_0|quiver_695	-	Transglut_core2	hypothetical protein [[Haemophilus] parasuis]	Uncharacterized protein OS=Haemophilus parasuis str. Nagasaki GN=HPNK_02816 PE=4 SV=1	COG2912T Regulator of sirC expression, contains transglutaminase-like and TPR domains	-	-
unitig_0|quiver_696	Release factor glutamine methyltransferase OS=Buchnera aphidicola subsp. Acyrthosiphon pisum (strain APS) GN=prmC PE=3 SV=1	Methyltransf_31	protein-(glutamine-N5) methyltransferase, release factor-specific [[Haemophilus] parasuis]	Release factor glutamine methyltransferase OS=Haemophilus parasuis 174 GN=prmC PE=3 SV=1	COG2890J Methylase of polypeptide chain release factors	GO:0003676(nucleic acid binding); GO:0008276(protein methyltransferase activity)	-
unitig_0|quiver_697	Release factor glutamine methyltransferase OS=Salmonella typhimurium (strain LT2 / SGSC1412 / ATCC 700720) GN=prmC PE=3 SV=2	Methyltransf_31	protein-(glutamine-N5) methyltransferase, release factor-specific [[Haemophilus] parasuis]	Release factor glutamine methyltransferase OS=Haemophilus parasuis str. Nagasaki GN=prmC PE=3 SV=1	COG2890J Methylase of polypeptide chain release factors	GO:0003676(nucleic acid binding); GO:0036009(protein-glutamine N-methyltransferase activity); GO:0018364(peptidyl-glutamine methylation); GO:0005829(cytosol)	hemK, prmC, HEMK; release factor glutamine methyltransferase [EC:2.1.1.297]
unitig_0|quiver_698	Release factor glutamine methyltransferase OS=Pasteurella multocida (strain Pm70) GN=prmC PE=3 SV=1	MTS	protein-(glutamine-N5) methyltransferase, release factor-specific [[Haemophilus] parasuis]	Release factor glutamine methyltransferase OS=Haemophilus parasuis str. Nagasaki GN=prmC PE=3 SV=1	COG2890J Methylase of polypeptide chain release factors	GO:0003676(nucleic acid binding); GO:0008276(protein methyltransferase activity)	-
unitig_0|quiver_699	-	R-HINP1I	hypothetical protein [[Haemophilus] parasuis]	Uncharacterized protein OS=Haemophilus parasuis serovar 5 (strain SH0165) GN=HAPS_0790 PE=4 SV=1	-	-	-
unitig_0|quiver_700	-	DNA_methylase	DNA (cytosine-5-)-methyltransferase [[Haemophilus] parasuis]	Cytosine specific DNA methyltransferase (BSP6IM) OS=Haemophilus parasuis str. Nagasaki GN=HPNK_02801 PE=3 SV=1	COG0270L Site-specific DNA-cytosine methylase	-	-
unitig_0|quiver_701	Modification methylase BsuFI OS=Bacillus subtilis GN=hsdFM PE=3 SV=1	DNA_methylase	cytosine specific DNA methyltransferase (BSP6IM) [Haemophilus parasuis ZJ0906]	Cytosine specific DNA methyltransferase (BSP6IM) OS=Haemophilus parasuis str. Nagasaki GN=HPNK_02801 PE=3 SV=1	COG0270L Site-specific DNA-cytosine methylase	GO:0003886(DNA (cytosine-5-)-methyltransferase activity); GO:0009307(DNA restriction-modification system)	DNMT1, dcm; DNA (cytosine-5)-methyltransferase 1 [EC:2.1.1.37]
unitig_0|quiver_702	Peptide chain release factor 1 OS=Haemophilus parasuis serovar 5 (strain SH0165) GN=prfA PE=3 SV=1	PCRF	peptide chain release factor 1 [[Haemophilus] parasuis]	Peptide chain release factor 1 OS=Haemophilus parasuis GN=prfA PE=3 SV=1	COG0216J Protein chain release factor A	GO:0016149(translation release factor activity, codon specific); GO:0005737(cytoplasm)	prfA, MTRF1, MRF1; peptide chain release factor 1
unitig_0|quiver_703	DNA-binding protein HU-alpha OS=Vibrio proteolyticus GN=hupA PE=3 SV=1	Bac_DNA_binding	transcriptional regulator [[Haemophilus] parasuis]	DNA-binding protein OS=Haemophilus parasuis GN=A4U84_09360 PE=3 SV=1	COG0776L Bacterial nucleoid DNA-binding protein	GO:0003677(DNA binding); GO:0030261(chromosome condensation)	hupB; DNA-binding protein HU-beta
unitig_0|quiver_704	Uncharacterized protein HI_0431 OS=Haemophilus influenzae (strain ATCC 51907 / DSM 11121 / KW20 / Rd) GN=HI_0431 PE=1 SV=1	DUF416	hypothetical protein [[Haemophilus] parasuis]	Uncharacterized protein OS=Haemophilus parasuis SW114 GN=HPSSW114_0912 PE=4 SV=1	COG3068S Uncharacterized protein YjaG, DUF416 family	-	K09891; uncharacterized protein
unitig_0|quiver_705	Uroporphyrinogen decarboxylase OS=Actinobacillus pleuropneumoniae serotype 5b (strain L20) GN=hemE PE=3 SV=1	URO-D	uroporphyrinogen decarboxylase [[Haemophilus] parasuis]	Uroporphyrinogen decarboxylase OS=Haemophilus parasuis GN=hemE PE=3 SV=1	COG0407H Uroporphyrinogen-III decarboxylase	GO:0004853(uroporphyrinogen decarboxylase activity); GO:0006782(protoporphyrinogen IX biosynthetic process); GO:0005737(cytoplasm)	hemE, UROD; uroporphyrinogen decarboxylase [EC:4.1.1.37]
unitig_0|quiver_706	Uroporphyrinogen decarboxylase OS=Actinobacillus pleuropneumoniae serotype 5b (strain L20) GN=hemE PE=3 SV=1	URO-D	uroporphyrinogen decarboxylase [[Haemophilus] parasuis]	Uroporphyrinogen decarboxylase OS=Haemophilus parasuis 174 GN=hemE PE=3 SV=1	COG0407H Uroporphyrinogen-III decarboxylase	GO:0004853(uroporphyrinogen decarboxylase activity); GO:0006782(protoporphyrinogen IX biosynthetic process); GO:0005737(cytoplasm)	-
unitig_0|quiver_707	Uroporphyrinogen decarboxylase OS=Mannheimia succiniciproducens (strain MBEL55E) GN=hemE PE=3 SV=1	URO-D	uroporphyrinogen decarboxylase [[Haemophilus] parasuis]	Uroporphyrinogen decarboxylase OS=Haemophilus parasuis 174 GN=hemE PE=3 SV=1	COG0407H Uroporphyrinogen-III decarboxylase	GO:0004853(uroporphyrinogen decarboxylase activity); GO:0006782(protoporphyrinogen IX biosynthetic process); GO:0005737(cytoplasm)	-
unitig_0|quiver_708	Putative glucose-6-phosphate 1-epimerase OS=Haemophilus influenzae (strain ATCC 51907 / DSM 11121 / KW20 / Rd) GN=HI_1317 PE=3 SV=1	Aldose_epim	D-hexose-6-phosphate mutarotase [[Haemophilus] parasuis]	Putative aldose 1-epimerase-like protein OS=Haemophilus parasuis 174 GN=HPS174_0664 PE=4 SV=1	COG0676G D-hexose-6-phosphate mutarotase	GO:0030246(carbohydrate binding); GO:0047938(glucose-6-phosphate 1-epimerase activity); GO:0005975(carbohydrate metabolic process)	-
unitig_0|quiver_709	Putative glucose-6-phosphate 1-epimerase OS=Haemophilus influenzae (strain ATCC 51907 / DSM 11121 / KW20 / Rd) GN=HI_1317 PE=3 SV=1	Aldose_epim	putative aldose 1-epimerase-like protein [Haemophilus parasuis 174]	Putative aldose 1-epimerase-like protein OS=Haemophilus parasuis 174 GN=HPS174_0664 PE=4 SV=1	COG0676G D-hexose-6-phosphate mutarotase	GO:0030246(carbohydrate binding); GO:0047938(glucose-6-phosphate 1-epimerase activity); GO:0005975(carbohydrate metabolic process)	E5.1.3.15; glucose-6-phosphate 1-epimerase [EC:5.1.3.15]
unitig_0|quiver_710	Argininosuccinate lyase OS=Haemophilus parasuis serovar 5 (strain SH0165) GN=argH PE=3 SV=1	Lyase_1	argininosuccinate lyase [[Haemophilus] parasuis]	Argininosuccinate lyase OS=Haemophilus parasuis SW114 GN=argH PE=3 SV=1	COG0165E Argininosuccinate lyase	GO:0004056(argininosuccinate lyase activity); GO:0042450(arginine biosynthetic process via ornithine); GO:0005737(cytoplasm)	argH, ASL; argininosuccinate lyase [EC:4.3.2.1]
unitig_0|quiver_711	Spermidine/putrescine import ATP-binding protein PotA OS=Haemophilus somnus (strain 129Pt) GN=potA PE=3 SV=1	ABC_tran	Spermidine/putrescine import ATP-binding protein PotA [[Haemophilus] parasuis]	Spermidine/putrescine import ATP-binding protein PotA OS=Haemophilus parasuis GN=potA_2 PE=3 SV=1	COG3842E ABC-type Fe3+/spermidine/putrescine transport systems, ATPase components	GO:0005524(ATP binding); GO:0015594(putrescine-importing ATPase activity); GO:0015595(spermidine-importing ATPase activity); GO:0043190(ATP-binding cassette (ABC) transporter complex)	potA; spermidine/putrescine transport system ATP-binding protein [EC:7.6.2.11]
unitig_0|quiver_712	Spermidine/putrescine transport system permease protein PotB OS=Haemophilus influenzae (strain ATCC 51907 / DSM 11121 / KW20 / Rd) GN=potB PE=3 SV=1	BPD_transp_1	spermidine/putrescine ABC transporter permease PotB [[Haemophilus] parasuis]	Spermidine/putrescine ABC transporter permease OS=Haemophilus parasuis GN=A4U84_09330 PE=3 SV=1	COG1176E ABC-type spermidine/putrescine transport system, permease component I	GO:0055085(transmembrane transport); GO:0016021(integral component of membrane); GO:0005886(plasma membrane)	potB; spermidine/putrescine transport system permease protein
unitig_0|quiver_713	Spermidine/putrescine transport system permease protein PotC OS=Haemophilus influenzae (strain ATCC 51907 / DSM 11121 / KW20 / Rd) GN=potC PE=3 SV=1	BPD_transp_1	spermidine/putrescine ABC transporter permease PotC [[Haemophilus] parasuis]	Binding--dependent transport system inner membrane component family protein OS=Haemophilus parasuis 174 GN=HPS174_0668 PE=3 SV=1	COG1177E ABC-type spermidine/putrescine transport system, permease component II	GO:0055085(transmembrane transport); GO:0016021(integral component of membrane); GO:0005886(plasma membrane)	potC; spermidine/putrescine transport system permease protein
unitig_0|quiver_714	Histidine--tRNA ligase OS=Pasteurella multocida (strain Pm70) GN=hisS PE=3 SV=1	tRNA-synt_His	histidine--tRNA ligase [[Haemophilus] parasuis]	Histidine--tRNA ligase OS=Haemophilus parasuis HPS10 GN=hisS PE=3 SV=1	COG0124J Histidyl-tRNA synthetase	GO:0005524(ATP binding); GO:0004821(histidine-tRNA ligase activity); GO:0006427(histidyl-tRNA aminoacylation); GO:0005737(cytoplasm)	HARS, hisS; histidyl-tRNA synthetase [EC:6.1.1.21]
unitig_0|quiver_715	UPF0070 protein HI_0370 OS=Haemophilus influenzae (strain ATCC 51907 / DSM 11121 / KW20 / Rd) GN=HI_0370 PE=1 SV=1	TPR_21	hypothetical protein [[Haemophilus] parasuis]	Uncharacterized protein OS=Haemophilus parasuis HPS10 GN=HPS10_04075 PE=4 SV=1	COG2976T Putative negative regulator of RcsB-dependent stress response	GO:0016021(integral component of membrane)	-
unitig_0|quiver_716	Pyrroline-5-carboxylate reductase OS=Haemophilus influenzae (strain ATCC 51907 / DSM 11121 / KW20 / Rd) GN=proC PE=3 SV=1	P5CR_dimer	pyrroline-5-carboxylate reductase [[Haemophilus] parasuis]	Pyrroline-5-carboxylate reductase OS=Haemophilus parasuis MN-H GN=proC PE=3 SV=1	COG0345E Pyrroline-5-carboxylate reductase	GO:0004735(pyrroline-5-carboxylate reductase activity); GO:0055129(L-proline biosynthetic process); GO:0005737(cytoplasm)	proC; pyrroline-5-carboxylate reductase [EC:1.5.1.2]
unitig_0|quiver_717	Probable 3-phenylpropionic acid transporter OS=Haemophilus influenzae (strain ATCC 51907 / DSM 11121 / KW20 / Rd) GN=hcaT PE=3 SV=1	MFS_1_like	putative membrane protein [Haemophilus parasuis MN-H]	Putative membrane protein OS=Haemophilus parasuis MN-H GN=HPSMNH_0648 PE=4 SV=1	COG2814G Predicted arabinose efflux permease, MFS family	GO:0015293(symporter activity); GO:0016021(integral component of membrane); GO:0005886(plasma membrane)	-
unitig_0|quiver_718	Probable 3-phenylpropionic acid transporter OS=Haemophilus influenzae (strain ATCC 51907 / DSM 11121 / KW20 / Rd) GN=hcaT PE=3 SV=1	MFS_1_like	3-phenylpropionic acid transporter [[Haemophilus] parasuis]	Major Facilitator Superfamily protein OS=Haemophilus parasuis SW114 GN=HPSSW114_0902 PE=4 SV=1	COG2814G Predicted arabinose efflux permease, MFS family	GO:0015293(symporter activity); GO:0016021(integral component of membrane); GO:0005886(plasma membrane)	hcaT; MFS transporter, PPP family, 3-phenylpropionic acid transporter
unitig_0|quiver_719	Superoxide dismutase [Mn] OS=Mannheimia haemolytica GN=sodA PE=3 SV=1	Sod_Fe_C	superoxide dismutase [[Haemophilus] parasuis]	Superoxide dismutase OS=Haemophilus parasuis GN=sodA PE=3 SV=1	COG0605P Superoxide dismutase	GO:0046872(metal ion binding); GO:0004784(superoxide dismutase activity)	SOD2; superoxide dismutase, Fe-Mn family [EC:1.15.1.1]
unitig_0|quiver_720	Molybdenum import ATP-binding protein ModC OS=Haemophilus ducreyi (strain 35000HP / ATCC 700724) GN=modC PE=3 SV=1	ABC_tran	molybdate ABC transporter, ATP-binding protein [Haemophilus parasuis SW140]	Molybdate-transporting ATPase OS=Haemophilus parasuis GN=malK_2 PE=3 SV=1	COG4148P ABC-type molybdate transport system, ATPase component	GO:0005524(ATP binding); GO:0015412(ATPase-coupled molybdate transmembrane transporter activity); GO:0042888(molybdenum ion transmembrane transporter activity); GO:0005886(plasma membrane)	modC; molybdate transport system ATP-binding protein [EC:7.3.2.5]
unitig_0|quiver_721	Molybdenum import ATP-binding protein ModC OS=Vibrio fischeri (strain ATCC 700601 / ES114) GN=modC PE=3 SV=1	ABC_tran	molybdenum ABC transporter ATP-binding protein [[Haemophilus] parasuis]	Molybdate-transporting ATPase OS=Haemophilus parasuis GN=BLL93_04295 PE=3 SV=1	COG4148P ABC-type molybdate transport system, ATPase component	GO:0005524(ATP binding); GO:0015412(ATPase-coupled molybdate transmembrane transporter activity); GO:0042888(molybdenum ion transmembrane transporter activity); GO:0005886(plasma membrane)	-
unitig_0|quiver_722	Molybdenum transport system permease protein ModB OS=Escherichia coli O157:H7 GN=modB PE=3 SV=1	BPD_transp_1	molybdate ABC transporter permease [[Haemophilus] parasuis]	Molybdate ABC transporter permease OS=Haemophilus parasuis GN=modB PE=3 SV=1	COG4149P ABC-type molybdate transport system, permease component	GO:0015098(molybdate ion transmembrane transporter activity); GO:0016021(integral component of membrane); GO:0005886(plasma membrane)	modB; molybdate transport system permease protein
unitig_0|quiver_723	-	BPD_transp_1	molybdate ABC transporter permease protein [Haemophilus parasuis gx033]	Molybdate ABC transporter permease protein OS=Haemophilus parasuis str. Nagasaki GN=modB PE=3 SV=1	COG4149P ABC-type molybdate transport system, permease component	-	-
unitig_0|quiver_724	CDP-diacylglycerol--glycerol-3-phosphate 3-phosphatidyltransferase OS=Haemophilus influenzae (strain ATCC 51907 / DSM 11121 / KW20 / Rd) GN=pgsA PE=3 SV=1	CDP-OH_P_transf	CDP-diacylglycerol--glycerol-3-phosphate 3-phosphatidyltransferase [[Haemophilus] parasuis]	CDP-diacylglycerol--glycerol-3-phosphate 3-phosphatidyltransferase OS=Haemophilus parasuis SW114 GN=pgsA PE=3 SV=1	COG0558I Phosphatidylglycerophosphate synthase	GO:0008444(CDP-diacylglycerol-glycerol-3-phosphate 3-phosphatidyltransferase activity); GO:0046474(glycerophospholipid biosynthetic process); GO:0006655(phosphatidylglycerol biosynthetic process); GO:0016021(integral component of membrane); GO:0005886(plasma membrane)	pgsA, PGS1; CDP-diacylglycerol---glycerol-3-phosphate 3-phosphatidyltransferase [EC:2.7.8.5]
unitig_0|quiver_725	UvrABC system protein C OS=Actinobacillus pleuropneumoniae serotype 5b (strain L20) GN=uvrC PE=3 SV=1	GIY-YIG	Excinuclease ABC subunit C [[Haemophilus] parasuis]	UvrABC system protein C OS=Haemophilus parasuis GN=uvrC PE=3 SV=1	COG0322L Excinuclease UvrABC, nuclease subunit	GO:0003677(DNA binding); GO:0009381(excinuclease ABC activity); GO:0006289(nucleotide-excision repair); GO:0009432(SOS response); GO:0005737(cytoplasm); GO:0009380(excinuclease repair complex)	uvrC; excinuclease ABC subunit C
unitig_0|quiver_726	UvrABC system protein C OS=Actinobacillus pleuropneumoniae serotype 7 (strain AP76) GN=uvrC PE=3 SV=1	UvrC_HhH_N	excinuclease ABC subunit C [[Haemophilus] parasuis]	UvrABC system protein C OS=Haemophilus parasuis GN=uvrC PE=3 SV=1	COG0322L Excinuclease UvrABC, nuclease subunit	GO:0003677(DNA binding); GO:0009381(excinuclease ABC activity); GO:0006289(nucleotide-excision repair); GO:0009432(SOS response); GO:0005737(cytoplasm); GO:0009380(excinuclease repair complex)	uvrC; excinuclease ABC subunit C
unitig_0|quiver_727	UvrABC system protein C OS=Actinobacillus pleuropneumoniae serotype 7 (strain AP76) GN=uvrC PE=3 SV=1	UvrC_HhH_N	excinuclease ABC subunit C [Haemophilus parasuis gx033]	UvrABC system protein C OS=Haemophilus parasuis str. Nagasaki GN=uvrC PE=3 SV=1	COG0322L Excinuclease UvrABC, nuclease subunit	GO:0003677(DNA binding); GO:0009381(excinuclease ABC activity); GO:0006289(nucleotide-excision repair); GO:0009432(SOS response); GO:0005737(cytoplasm); GO:0009380(excinuclease repair complex)	-
unitig_0|quiver_728	Protease HtpX OS=Haemophilus parasuis serovar 5 (strain SH0165) GN=htpX PE=3 SV=1	Peptidase_M48	zinc metalloprotease HtpX [[Haemophilus] parasuis]	Protease HtpX OS=Haemophilus parasuis SW114 GN=htpX PE=3 SV=1	COG0501O Zn-dependent protease with chaperone function	GO:0046872(metal ion binding); GO:0004222(metalloendopeptidase activity); GO:0016021(integral component of membrane); GO:0005886(plasma membrane)	htpX; heat shock protein HtpX [EC:3.4.24.-]
unitig_0|quiver_729	DNA polymerase IV OS=Haemophilus parasuis serovar 5 (strain SH0165) GN=dinB PE=3 SV=1	IMS_C	DNA polymerase IV [[Haemophilus] parasuis]	DNA polymerase IV OS=Haemophilus parasuis SW114 GN=dinB PE=3 SV=1	COG0389L Nucleotidyltransferase/DNA polymerase involved in DNA repair	GO:0003684(damaged DNA binding); GO:0003887(DNA-directed DNA polymerase activity); GO:0046872(metal ion binding); GO:0006281(DNA repair); GO:0006260(DNA replication); GO:0005737(cytoplasm)	-
unitig_0|quiver_730	DNA polymerase IV OS=Haemophilus parasuis serovar 5 (strain SH0165) GN=dinB PE=3 SV=1	IMS	DNA polymerase IV [[Haemophilus] parasuis]	DNA polymerase IV OS=Haemophilus parasuis HPS10 GN=dinB PE=3 SV=1	COG0389L Nucleotidyltransferase/DNA polymerase involved in DNA repair	GO:0003684(damaged DNA binding); GO:0003887(DNA-directed DNA polymerase activity); GO:0046872(metal ion binding); GO:0006281(DNA repair); GO:0006260(DNA replication); GO:0005737(cytoplasm)	dinB; DNA polymerase IV [EC:2.7.7.7]
unitig_0|quiver_731	DNA polymerase IV OS=Haemophilus parasuis serovar 5 (strain SH0165) GN=dinB PE=3 SV=1	IMS	DNA polymerase IV [[Haemophilus] parasuis]	DNA polymerase IV OS=Haemophilus parasuis str. Nagasaki GN=dinB PE=3 SV=1	COG0389L Nucleotidyltransferase/DNA polymerase involved in DNA repair	GO:0003684(damaged DNA binding); GO:0003887(DNA-directed DNA polymerase activity); GO:0046872(metal ion binding); GO:0006281(DNA repair); GO:0006260(DNA replication); GO:0005737(cytoplasm)	-
unitig_0|quiver_732	Lysine exporter LysO OS=Escherichia coli (strain K12) GN=lysO PE=2 SV=2	Lys_export	hypothetical protein [[Haemophilus] parasuis]	Putative membrane protein, surface protein OS=Haemophilus parasuis str. Nagasaki GN=HPNK_11641 PE=4 SV=1	COG2431S Uncharacterized membrane protein YbjE, DUF340 family	GO:0005887(integral component of plasma membrane); GO:0005886(plasma membrane)	-
unitig_0|quiver_733	Putative lysine exporter OS=Haemophilus influenzae (strain ATCC 51907 / DSM 11121 / KW20 / Rd) GN=HI_1452 PE=3 SV=1	Lys_export	putative membrane protein, surface protein [Haemophilus parasuis ZJ0906]	Putative membrane protein, surface protein OS=Haemophilus parasuis str. Nagasaki GN=HPNK_11641 PE=4 SV=1	COG2431S Uncharacterized membrane protein YbjE, DUF340 family	GO:0006865(amino acid transport); GO:0016021(integral component of membrane); GO:0005886(plasma membrane)	-
unitig_0|quiver_734	1,6-anhydro-N-acetylmuramyl-L-alanine amidase AmpD OS=Haemophilus influenzae (strain ATCC 51907 / DSM 11121 / KW20 / Rd) GN=ampD PE=3 SV=1	Amidase_2	N-acetylmuramoyl-L-alanine amidase [[Haemophilus] parasuis]	N-acetyl-anhydromuranmyl-L-alanine amidase OS=Haemophilus parasuis str. Nagasaki GN=HPNK_11646 PE=4 SV=1	COG3023M N-acetyl-anhydromuramyl-L-alanine amidase AmpD	GO:0046872(metal ion binding); GO:0008745(N-acetylmuramoyl-L-alanine amidase activity); GO:0071555(cell wall organization); GO:0009253(peptidoglycan catabolic process); GO:0009254(peptidoglycan turnover); GO:0005737(cytoplasm); GO:0019867(outer membrane)	ampD; N-acetyl-anhydromuramoyl-L-alanine amidase [EC:3.5.1.28]
unitig_0|quiver_735	Ribosomal RNA large subunit methyltransferase J OS=Haemophilus influenzae (strain ATCC 51907 / DSM 11121 / KW20 / Rd) GN=rlmJ PE=1 SV=1	RsmJ	DNA utilization protein YhiR [Haemophilus parasuis ZJ0906]	Ribosomal RNA large subunit methyltransferase J OS=Haemophilus parasuis str. Nagasaki GN=rlmJ PE=3 SV=1	COG2961J 23S rRNA A2030 N6-methylase RlmJ	GO:0036307(23S rRNA (adenine(2030)-N(6))-methyltransferase activity); GO:0003723(RNA binding); GO:0070475(rRNA base methylation); GO:0005829(cytosol)	-
unitig_0|quiver_736	Ribosomal RNA large subunit methyltransferase J OS=Haemophilus influenzae (strain ATCC 51907 / DSM 11121 / KW20 / Rd) GN=rlmJ PE=1 SV=1	RsmJ	23S rRNA (adenine(2030)-N(6))-methyltransferase RlmJ [[Haemophilus] parasuis]	Ribosomal RNA large subunit methyltransferase J OS=Haemophilus parasuis str. Nagasaki GN=rlmJ PE=3 SV=1	COG2961J 23S rRNA A2030 N6-methylase RlmJ	GO:0036307(23S rRNA (adenine(2030)-N(6))-methyltransferase activity); GO:0003723(RNA binding); GO:0070475(rRNA base methylation); GO:0005829(cytosol)	rlmJ; 23S rRNA (adenine2030-N6)-methyltransferase [EC:2.1.1.266]
unitig_0|quiver_737	Orotate phosphoribosyltransferase OS=Haemophilus parasuis serovar 5 (strain SH0165) GN=pyrE PE=3 SV=1	Pribosyltran	orotate phosphoribosyltransferase [[Haemophilus] parasuis]	Orotate phosphoribosyltransferase OS=Haemophilus parasuis GN=pyrE PE=3 SV=1	COG0461F Orotate phosphoribosyltransferase	GO:0004588(orotate phosphoribosyltransferase activity); GO:0044205('de novo' UMP biosynthetic process)	pyrE; orotate phosphoribosyltransferase [EC:2.4.2.10]
unitig_0|quiver_738	Transcription termination factor Rho OS=Haemophilus influenzae (strain ATCC 51907 / DSM 11121 / KW20 / Rd) GN=rho PE=3 SV=1	ATP-synt_ab	transcription termination factor Rho [[Haemophilus] parasuis]	Transcription termination factor Rho OS=Haemophilus parasuis GN=rho PE=3 SV=1	COG1158K Transcription termination factor Rho	GO:0005524(ATP binding); GO:0004386(helicase activity); GO:0003723(RNA binding); GO:0008186(RNA-dependent ATPase activity); GO:0006353(DNA-templated transcription, termination); GO:0006355(regulation of transcription, DNA-templated)	rho; transcription termination factor Rho
unitig_0|quiver_739	Heat shock protein 15 homolog OS=Haemophilus influenzae (strain ATCC 51907 / DSM 11121 / KW20 / Rd) GN=hslR PE=3 SV=1	S4	heat-shock protein Hsp15 [[Haemophilus] parasuis]	Heat shock protein 15 OS=Haemophilus parasuis GN=A4U84_09235 PE=3 SV=1	COG1188J Ribosomal 50S subunit-recycling heat shock protein, contains S4 domain	GO:0003677(DNA binding); GO:0043023(ribosomal large subunit binding); GO:0003727(single-stranded RNA binding); GO:0034605(cellular response to heat); GO:0009451(RNA modification); GO:0005829(cytosol)	hslR; ribosome-associated heat shock protein Hsp15
unitig_0|quiver_740	Heat shock protein 15 homolog OS=Haemophilus influenzae (strain ATCC 51907 / DSM 11121 / KW20 / Rd) GN=hslR PE=3 SV=1	-	heat-shock protein [[Haemophilus] parasuis]	Heat shock protein 15 OS=Haemophilus parasuis GN=A4U84_09235 PE=3 SV=1	COG1188J Ribosomal 50S subunit-recycling heat shock protein, contains S4 domain	GO:0003677(DNA binding); GO:0043023(ribosomal large subunit binding); GO:0003727(single-stranded RNA binding); GO:0034605(cellular response to heat); GO:0009451(RNA modification); GO:0005829(cytosol)	hslR; ribosome-associated heat shock protein Hsp15
unitig_0|quiver_741	33 kDa chaperonin OS=Actinobacillus pleuropneumoniae serotype 5b (strain L20) GN=hslO PE=3 SV=1	HSP33	molecular chaperone Hsp33 [[Haemophilus] parasuis]	33 kDa chaperonin OS=Haemophilus parasuis GN=hslO PE=3 SV=1	COG1281O Redox-regulated molecular chaperone, HSP33 family	GO:0051082(unfolded protein binding); GO:0006457(protein folding); GO:0005737(cytoplasm)	hslO; molecular chaperone Hsp33
unitig_0|quiver_742	33 kDa chaperonin OS=Actinobacillus pleuropneumoniae serotype 5b (strain L20) GN=hslO PE=3 SV=1	HSP33	molecular chaperone Hsp33 [[Haemophilus] parasuis]	33 kDa chaperonin OS=Haemophilus parasuis str. Nagasaki GN=hslO PE=3 SV=1	COG1281O Redox-regulated molecular chaperone, HSP33 family	GO:0051082(unfolded protein binding); GO:0006457(protein folding); GO:0005737(cytoplasm)	-
unitig_0|quiver_743	DNA polymerase III subunit epsilon OS=Pasteurella multocida (strain Pm70) GN=dnaQ PE=3 SV=1	RNase_T	DNA polymerase III subunit epsilon [[Haemophilus] parasuis]	DNA polymerase III subunit epsilon OS=Haemophilus parasuis 29755 GN=dnaQ PE=4 SV=1	COG0847L DNA polymerase III, epsilon subunit or related 3'-5' exonuclease	GO:0003677(DNA binding); GO:0003887(DNA-directed DNA polymerase activity); GO:0004527(exonuclease activity); GO:0046872(metal ion binding); GO:0006260(DNA replication)	dnaQ; DNA polymerase III subunit epsilon [EC:2.7.7.7]
unitig_0|quiver_744	-	Transposase_mut	transposase, Mutator family protein [Haemophilus parasuis SW140]	Transposase, Mutator family protein OS=Haemophilus parasuis 174 GN=HPS174_0670 PE=4 SV=1	COG3677X Transposase	-	-
unitig_0|quiver_745	6-phosphogluconate dehydrogenase, decarboxylating OS=Haemophilus influenzae (strain ATCC 51907 / DSM 11121 / KW20 / Rd) GN=gnd PE=3 SV=1	6PGD	phosphogluconate dehydrogenase (NADP(+)-dependent, decarboxylating) [[Haemophilus] parasuis]	6-phosphogluconate dehydrogenase, decarboxylating OS=Haemophilus parasuis serovar 5 (strain SH0165) GN=gnd PE=3 SV=1	COG0362G 6-phosphogluconate dehydrogenase	GO:0050661(NADP binding); GO:0004616(phosphogluconate dehydrogenase (decarboxylating) activity); GO:0019521(D-gluconate metabolic process); GO:0006098(pentose-phosphate shunt)	PGD, gnd, gntZ; 6-phosphogluconate dehydrogenase [EC:1.1.1.44 1.1.1.343]
unitig_0|quiver_746	-	-	hypothetical protein [[Haemophilus] parasuis]	Uncharacterized protein OS=Haemophilus parasuis MN-H GN=HPSMNH_0660 PE=4 SV=1	-	-	-
unitig_0|quiver_747	Uncharacterized protein YpaA OS=Lactococcus lactis subsp. lactis (strain IL1403) GN=ypaA PE=4 SV=1	DUF1304	hypothetical protein [[Haemophilus] parasuis]	Uncharacterized protein OS=Haemophilus parasuis GN=BLL93_04345 PE=4 SV=1	COG3759S Uncharacterized membrane protein	-	K08987; putative membrane protein
unitig_0|quiver_748	-	ORF6N	hypothetical protein [[Haemophilus] parasuis]	DNA-binding protein OS=Haemophilus parasuis GN=A4U84_09190 PE=4 SV=1	COG1502I Phosphatidylserine/phosphatidylglycerophosphate/cardiolipin synthase or related enzyme	-	-
unitig_0|quiver_749	Uncharacterized protein YhcG OS=Escherichia coli (strain K12) GN=yhcG PE=4 SV=1	DUF1016	hypothetical protein [[Haemophilus] parasuis]	Uncharacterized protein OS=Haemophilus parasuis GN=A4U84_09185 PE=4 SV=1	COG4804R Predicted nuclease of restriction endonuclease-like (RecB) superfamily, DUF1016 family	GO:0003677(DNA binding); GO:0004518(nuclease activity)	-
unitig_0|quiver_750	6-phosphogluconolactonase OS=Haemophilus influenzae (strain ATCC 51907 / DSM 11121 / KW20 / Rd) GN=pgl PE=3 SV=2	Glucosamine_iso	6-phosphogluconolactonase [[Haemophilus] parasuis]	DevB protein OS=Haemophilus parasuis SW114 GN=HPSSW114_0876 PE=4 SV=1	COG0363G 6-phosphogluconolactonase/Glucosamine-6-phosphate isomerase/deaminase	GO:0017057(6-phosphogluconolactonase activity); GO:0005975(carbohydrate metabolic process); GO:0005737(cytoplasm)	PGLS, pgl, devB; 6-phosphogluconolactonase [EC:3.1.1.31]
unitig_0|quiver_751	Glucose-6-phosphate 1-dehydrogenase OS=Aggregatibacter actinomycetemcomitans GN=zwf PE=3 SV=1	G6PD_C	glucose-6-phosphate dehydrogenase [[Haemophilus] parasuis]	Glucose-6-phosphate 1-dehydrogenase OS=Haemophilus parasuis GN=zwf PE=3 SV=1	COG0364G Glucose-6-phosphate 1-dehydrogenase	GO:0004345(glucose-6-phosphate dehydrogenase activity); GO:0050661(NADP binding); GO:0006006(glucose metabolic process); GO:0006098(pentose-phosphate shunt)	G6PD, zwf; glucose-6-phosphate 1-dehydrogenase [EC:1.1.1.49 1.1.1.363]
unitig_0|quiver_752	Glucose-6-phosphate 1-dehydrogenase OS=Haemophilus influenzae (strain ATCC 51907 / DSM 11121 / KW20 / Rd) GN=zwf PE=3 SV=1	G6PD_N	glucose-6-phosphate dehydrogenase [[Haemophilus] parasuis]	Glucose-6-phosphate 1-dehydrogenase OS=Haemophilus parasuis GN=zwf PE=3 SV=1	COG0364G Glucose-6-phosphate 1-dehydrogenase	GO:0004345(glucose-6-phosphate dehydrogenase activity); GO:0050661(NADP binding); GO:0006006(glucose metabolic process); GO:0006098(pentose-phosphate shunt)	-
unitig_0|quiver_753	3'(2'),5'-bisphosphate nucleotidase CysQ OS=Haemophilus influenzae (strain ATCC 51907 / DSM 11121 / KW20 / Rd) GN=cysQ PE=3 SV=2	Inositol_P	3'(2'),5'-bisphosphate nucleotidase CysQ [[Haemophilus] parasuis]	3'-phosphoadenosine 5'-phosphosulfate (PAPS) 3'-phosphatase OS=Haemophilus parasuis str. Nagasaki GN=HPNK_11721 PE=4 SV=1	COG1218P 3'-Phosphoadenosine 5'-phosphosulfate (PAPS) 3'-phosphatase	GO:0008441(3'(2'),5'-bisphosphate nucleotidase activity); GO:0000287(magnesium ion binding); GO:0046854(phosphatidylinositol phosphorylation); GO:0006790(sulfur compound metabolic process); GO:0005886(plasma membrane)	-
unitig_0|quiver_754	3'(2'),5'-bisphosphate nucleotidase CysQ OS=Haemophilus influenzae (strain ATCC 51907 / DSM 11121 / KW20 / Rd) GN=cysQ PE=3 SV=2	Inositol_P	3'(2'),5'-bisphosphate nucleotidase CysQ [[Haemophilus] parasuis]	3'-phosphoadenosine 5'-phosphosulfate (PAPS) 3'-phosphatase OS=Haemophilus parasuis str. Nagasaki GN=HPNK_11721 PE=4 SV=1	COG1218P 3'-Phosphoadenosine 5'-phosphosulfate (PAPS) 3'-phosphatase	GO:0008441(3'(2'),5'-bisphosphate nucleotidase activity); GO:0000287(magnesium ion binding); GO:0046854(phosphatidylinositol phosphorylation); GO:0006790(sulfur compound metabolic process); GO:0005886(plasma membrane)	cysQ, MET22, BPNT1; 3'(2'), 5'-bisphosphate nucleotidase [EC:3.1.3.7]
unitig_0|quiver_755	Peptide chain release factor 2 OS=Pasteurella multocida (strain Pm70) GN=prfB PE=3 SV=2	PCRF	peptide chain release factor 2 [[Haemophilus] parasuis]	Peptide chain release factor 2 OS=Haemophilus parasuis GN=prfB PE=3 SV=1	COG1186J Protein chain release factor B	GO:0016149(translation release factor activity, codon specific); GO:0005737(cytoplasm)	prfB; peptide chain release factor 2
unitig_0|quiver_756	Peptide chain release factor 2 OS=Haemophilus ducreyi (strain 35000HP / ATCC 700724) GN=prfB PE=3 SV=2	RF-1	peptide chain release factor 2 [Haemophilus parasuis SH0165]	Peptide chain release factor 2 OS=Haemophilus parasuis str. Nagasaki GN=HPNK_11726 PE=3 SV=1	COG1186J Protein chain release factor B	GO:0016149(translation release factor activity, codon specific); GO:0005737(cytoplasm)	prfB; peptide chain release factor 2
unitig_0|quiver_757	tRNA U34 carboxymethyltransferase OS=Haemophilus parasuis serovar 5 (strain SH0165) GN=cmoB PE=3 SV=2	Methyltransf_9	tRNA 5-methoxyuridine(34)/uridine 5-oxyacetic acid(34) synthase CmoB [[Haemophilus] parasuis]	tRNA U34 carboxymethyltransferase OS=Haemophilus parasuis GN=cmoB PE=3 SV=1	COG0500QR SAM-dependent methyltransferase	GO:0016765(transferase activity, transferring alkyl or aryl (other than methyl) groups); GO:0002098(tRNA wobble uridine modification)	cmoB; tRNA (mo5U34)-methyltransferase [EC:2.1.1.-]
unitig_0|quiver_758	tRNA U34 carboxymethyltransferase OS=Haemophilus parasuis serovar 5 (strain SH0165) GN=cmoB PE=3 SV=2	Methyltransf_9	tRNA (mo5U34)-methyltransferase [[Haemophilus] parasuis]	tRNA U34 carboxymethyltransferase OS=Haemophilus parasuis SW114 GN=cmoB PE=3 SV=1	COG0500QR SAM-dependent methyltransferase	GO:0016765(transferase activity, transferring alkyl or aryl (other than methyl) groups); GO:0002098(tRNA wobble uridine modification)	cmoB; tRNA (mo5U34)-methyltransferase [EC:2.1.1.-]
unitig_0|quiver_759	50S ribosomal protein L31 OS=Pasteurella multocida (strain Pm70) GN=rpmE PE=3 SV=1	Ribosomal_L31	50S ribosomal protein L31 [[Haemophilus] parasuis]	50S ribosomal protein L31 OS=Haemophilus parasuis GN=rpmE PE=3 SV=1	COG0254J Ribosomal protein L31	GO:0046872(metal ion binding); GO:0019843(rRNA binding); GO:0003735(structural constituent of ribosome); GO:0006412(translation); GO:0005840(ribosome)	RP-L31, rpmE; large subunit ribosomal protein L31
unitig_0|quiver_760	-	-	hypothetical protein HPSMNH_0670 [Haemophilus parasuis MN-H]	Uncharacterized protein OS=Haemophilus parasuis SW114 GN=HPSSW114_0587 PE=4 SV=1	-	-	-
unitig_0|quiver_761	-	DUF3037	transcriptional regulator [[Haemophilus] parasuis]	DNA-binding transcriptional regulator IlvY OS=Haemophilus parasuis SW114 GN=HPSSW114_0586 PE=4 SV=1	-	-	-
unitig_0|quiver_762	ATP-dependent DNA helicase RecG OS=Acidithiobacillus ferrooxidans GN=recG PE=3 SV=1	AlbA_2	divergent AAA domain protein [Haemophilus parasuis 84-15995]	ATP-dependent DNA helicase RecG OS=Haemophilus parasuis str. Nagasaki GN=HPNK_11741 PE=4 SV=1	COG2865K Predicted transcriptional regulator, contains HTH domain	GO:0005524(ATP binding); GO:0003677(DNA binding); GO:0004386(helicase activity); GO:0006310(DNA recombination); GO:0006281(DNA repair)	-
unitig_0|quiver_763	Uncharacterized glycosyltransferase HI_1578 OS=Haemophilus influenzae (strain ATCC 51907 / DSM 11121 / KW20 / Rd) GN=HI_1578 PE=3 SV=1	Glycos_transf_2	glycosyl transferase 2 family protein [[Haemophilus] parasuis]	Uncharacterized protein OS=Haemophilus parasuis str. Nagasaki GN=HPNK_11746 PE=4 SV=1	COG1216G Glycosyltransferase, GT2 family	GO:0016757(transferase activity, transferring glycosyl groups)	-
unitig_0|quiver_764	Putative glycosyltransferase HI_0258 OS=Haemophilus influenzae (strain ATCC 51907 / DSM 11121 / KW20 / Rd) GN=HI_0258 PE=3 SV=2	Glyco_transf_8	glycosyl transferase 8 family protein [[Haemophilus] parasuis]	General stress protein A OS=Haemophilus parasuis GN=gspA PE=4 SV=1	COG1442M Lipopolysaccharide biosynthesis protein, LPS:glycosyltransferase	GO:0016757(transferase activity, transferring glycosyl groups); GO:0000271(polysaccharide biosynthetic process)	-
unitig_0|quiver_765	Lipooligosaccharide biosynthesis protein lex-1 OS=Haemophilus influenzae (strain ATCC 51907 / DSM 11121 / KW20 / Rd) GN=lex1 PE=1 SV=1	Glyco_transf_25	lipooligosaccharide biosynthesis protein lex-1 [[Haemophilus] parasuis]	Lipooligosaccharide biosynthesis protein lex-1 OS=Haemophilus parasuis str. Nagasaki GN=HPNK_11756 PE=4 SV=1	COG3306M Glycosyltransferase involved in LPS biosynthesis, GR25 family	GO:0016757(transferase activity, transferring glycosyl groups); GO:0009405(pathogenesis)	K07270; glycosyl transferase, family 25
unitig_0|quiver_766	Lipooligosaccharide biosynthesis protein lic2B OS=Haemophilus influenzae GN=lic2B PE=3 SV=1	Glyco_transf_25	hypothetical protein [[Haemophilus] parasuis]	Lipooligosaccharide biosynthesis protein lex-1 OS=Haemophilus parasuis GN=lex1 PE=4 SV=1	COG3306M Glycosyltransferase involved in LPS biosynthesis, GR25 family	GO:0016757(transferase activity, transferring glycosyl groups); GO:0009405(pathogenesis)	-
unitig_0|quiver_767	HTH-type transcriptional activator IlvY OS=Haemophilus influenzae (strain ATCC 51907 / DSM 11121 / KW20 / Rd) GN=ilvY PE=3 SV=1	LysR_substrate	transcriptional regulator IlvY [[Haemophilus] parasuis]	Bacterial regulatory helix-turn-helix, lysR family protein OS=Haemophilus parasuis D74 GN=HPSD74_1122 PE=4 SV=1	COG0583K DNA-binding transcriptional regulator, LysR family	GO:0003677(DNA binding); GO:0003700(transcription factor activity, sequence-specific DNA binding); GO:0009082(branched-chain amino acid biosynthetic process); GO:0006351(transcription, DNA-templated); GO:0005737(cytoplasm)	ilvY; LysR family transcriptional regulator, positive regulator for ilvC
unitig_0|quiver_768	Uracil phosphoribosyltransferase OS=Haemophilus parasuis serovar 5 (strain SH0165) GN=upp PE=3 SV=1	UPRTase	uracil phosphoribosyltransferase [[Haemophilus] parasuis]	Uracil phosphoribosyltransferase OS=Haemophilus parasuis GN=upp PE=3 SV=1	COG0035F Uracil phosphoribosyltransferase	GO:0005525(GTP binding); GO:0004845(uracil phosphoribosyltransferase activity); GO:0044206(UMP salvage); GO:0006223(uracil salvage)	upp, UPRT; uracil phosphoribosyltransferase [EC:2.4.2.9]
unitig_0|quiver_769	Probable ATP-dependent helicase HI_0387 OS=Haemophilus influenzae (strain ATCC 51907 / DSM 11121 / KW20 / Rd) GN=HI_0387 PE=3 SV=1	DEAD	hypothetical protein HS327_01822 [[Haemophilus] parasuis]	Uncharacterized protein OS=Haemophilus parasuis GN=HS327_01822 PE=4 SV=1	COG1199L Rad3-related DNA helicase	GO:0005524(ATP binding); GO:0004003(ATP-dependent DNA helicase activity); GO:0003677(DNA binding); GO:0051536(iron-sulfur cluster binding); GO:0046872(metal ion binding); GO:0006139(nucleobase-containing compound metabolic process)	dinG; ATP-dependent DNA helicase DinG [EC:3.6.4.12]
unitig_0|quiver_770	Probable ATP-dependent helicase HI_0387 OS=Haemophilus influenzae (strain ATCC 51907 / DSM 11121 / KW20 / Rd) GN=HI_0387 PE=3 SV=1	Helicase_C_2	ATP-dependent helicase [[Haemophilus] parasuis]	Putative ATP-dependent helicase OS=Haemophilus parasuis str. Nagasaki GN=HPNK_11776 PE=4 SV=1	COG1199L Rad3-related DNA helicase	GO:0005524(ATP binding); GO:0004003(ATP-dependent DNA helicase activity); GO:0003677(DNA binding); GO:0051536(iron-sulfur cluster binding); GO:0046872(metal ion binding); GO:0006139(nucleobase-containing compound metabolic process)	dinG; ATP-dependent DNA helicase DinG [EC:3.6.4.12]
unitig_0|quiver_771	Beta-hexosaminidase OS=Haemophilus parasuis serovar 5 (strain SH0165) GN=nagZ PE=3 SV=1	Glyco_hydro_3	beta-hexosaminidase [Haemophilus parasuis SW140]	Beta-hexosaminidase OS=Haemophilus parasuis HPS10 GN=nagZ PE=3 SV=1	COG1472G Periplasmic beta-glucosidase and related glycosidases	GO:0004563(beta-N-acetylhexosaminidase activity); GO:0005975(carbohydrate metabolic process); GO:0007049(cell cycle); GO:0051301(cell division); GO:0071555(cell wall organization); GO:0009252(peptidoglycan biosynthetic process); GO:0009254(peptidoglycan turnover); GO:0008360(regulation of cell shape); GO:0005737(cytoplasm)	nagZ; beta-N-acetylhexosaminidase [EC:3.2.1.52]
unitig_0|quiver_772	Beta-hexosaminidase OS=Haemophilus parasuis serovar 5 (strain SH0165) GN=nagZ PE=3 SV=1	Glyco_hydro_3	beta-hexosaminidase [Haemophilus parasuis SW140]	Beta-hexosaminidase OS=Haemophilus parasuis GN=nagZ PE=3 SV=1	COG1472G Periplasmic beta-glucosidase and related glycosidases	GO:0004563(beta-N-acetylhexosaminidase activity); GO:0005975(carbohydrate metabolic process); GO:0007049(cell cycle); GO:0051301(cell division); GO:0071555(cell wall organization); GO:0009252(peptidoglycan biosynthetic process); GO:0009254(peptidoglycan turnover); GO:0008360(regulation of cell shape); GO:0005737(cytoplasm)	-
unitig_0|quiver_773	23S rRNA (uracil(747)-C(5))-methyltransferase RlmC OS=Haemophilus parasuis serovar 5 (strain SH0165) GN=rlmC PE=3 SV=1	tRNA_U5-meth_tr	23S rRNA (uracil(747)-C(5))-methyltransferase [[Haemophilus] parasuis]	23S rRNA (uracil(747)-C(5))-methyltransferase RlmC OS=Haemophilus parasuis SW114 GN=rumB PE=3 SV=1	COG2265J tRNA/tmRNA/rRNA uracil-C5-methylase, TrmA/RlmC/RlmD family	GO:0051539(4 iron, 4 sulfur cluster binding); GO:0046872(metal ion binding); GO:0016436(rRNA (uridine) methyltransferase activity)	rumB; 23S rRNA (uracil747-C5)-methyltransferase [EC:2.1.1.189]
unitig_0|quiver_774	Lon protease OS=Haemophilus influenzae (strain ATCC 51907 / DSM 11121 / KW20 / Rd) GN=lon PE=3 SV=1	LON_substr_bdg	endopeptidase La [[Haemophilus] parasuis]	Lon protease OS=Haemophilus parasuis D74 GN=lon PE=2 SV=1	COG0466O ATP-dependent Lon protease, bacterial type	GO:0005524(ATP binding); GO:0004176(ATP-dependent peptidase activity); GO:0043565(sequence-specific DNA binding); GO:0004252(serine-type endopeptidase activity); GO:0030163(protein catabolic process); GO:0005737(cytoplasm)	lon; ATP-dependent Lon protease [EC:3.4.21.53]
unitig_0|quiver_775	High frequency lysogenization protein HflD homolog OS=Actinobacillus pleuropneumoniae serotype 3 (strain JL03) GN=hflD PE=3 SV=1	DUF489	lysogenization protein HflD [[Haemophilus] parasuis]	High frequency lysogenization protein HflD homolog OS=Haemophilus parasuis 174 GN=hflD PE=3 SV=1	COG2915XT Regulator of phage lambda lysogenization HflD, binds to CII and stimulates its degradation	GO:0005737(cytoplasm); GO:0005886(plasma membrane)	hflD; high frequency lysogenization protein
unitig_0|quiver_776	Protease 3 OS=Escherichia coli O157:H7 GN=ptrA PE=3 SV=1	Peptidase_M16_M	pitrilysin [[Haemophilus] parasuis]	Insulinase family protein OS=Haemophilus parasuis D74 GN=HPSD74_1113 PE=3 SV=1	COG1025O Secreted/periplasmic Zn-dependent peptidases, insulinase-like	GO:0046872(metal ion binding); GO:0004222(metalloendopeptidase activity); GO:0042597(periplasmic space)	ptrA; protease III [EC:3.4.24.55]
unitig_0|quiver_777	Protease 3 OS=Escherichia coli O157:H7 GN=ptrA PE=3 SV=1	Peptidase_M16	pitrilysin [[Haemophilus] parasuis]	Peptidase M16 inactive domain protein OS=Haemophilus parasuis 174 GN=HPS174_0704 PE=3 SV=1	COG1025O Secreted/periplasmic Zn-dependent peptidases, insulinase-like	GO:0046872(metal ion binding); GO:0004222(metalloendopeptidase activity); GO:0042597(periplasmic space)	IDE, ide; insulysin [EC:3.4.24.56]
unitig_0|quiver_778	PTS system sucrose-specific EIIBC component OS=Pasteurella multocida (strain Pm70) GN=scrA PE=3 SV=1	PTS_EIIC	PTS sucrose IIBC component [[Haemophilus] parasuis]	PTS system, sucrose-specific IIBC component OS=Haemophilus parasuis 174 GN=HPS174_0703 PE=4 SV=1	COG1264G Phosphotransferase system IIB components;COG1263G Phosphotransferase system IIC components, glucose/maltose/N-acetylglucosamine-specific	GO:0016301(kinase activity); GO:0008982(protein-N(PI)-phosphohistidine-sugar phosphotransferase activity); GO:0009401(phosphoenolpyruvate-dependent sugar phosphotransferase system); GO:0016021(integral component of membrane); GO:0005886(plasma membrane)	PTS-Tre-EIIC, treB; PTS system, trehalose-specific IIC component
unitig_0|quiver_779	Uncharacterized transporter HI_0883 OS=Haemophilus influenzae (strain ATCC 51907 / DSM 11121 / KW20 / Rd) GN=HI_0883 PE=3 SV=1	Na_Ala_symp	sodium:alanine symporter family protein [[Haemophilus] parasuis]	Amino acid carrier family protein OS=Haemophilus parasuis D74 GN=HPSD74_1111 PE=3 SV=1	COG1115E Na+/alanine symporter	GO:0015655(alanine:sodium symporter activity); GO:0016021(integral component of membrane); GO:0005886(plasma membrane)	TC.AGCS; alanine or glycine:cation symporter, AGCS family
unitig_0|quiver_780	Porphobilinogen deaminase OS=Mannheimia succiniciproducens (strain MBEL55E) GN=hemC PE=3 SV=1	Porphobil_deam	hydroxymethylbilane synthase [[Haemophilus] parasuis]	Porphobilinogen deaminase OS=Haemophilus parasuis 174 GN=hemC PE=3 SV=1	COG0181H Porphobilinogen deaminase	GO:0004418(hydroxymethylbilane synthase activity); GO:0018160(peptidyl-pyrromethane cofactor linkage); GO:0006782(protoporphyrinogen IX biosynthetic process)	hemC, HMBS; hydroxymethylbilane synthase [EC:2.5.1.61]
unitig_0|quiver_781	-	HEM4	uroporphyrinogen III methyltransferase [[Haemophilus] parasuis]	Uroporphyrinogen-III synthase OS=Haemophilus parasuis serovar 5 (strain SH0165) GN=hemD PE=4 SV=1	COG1587H Uroporphyrinogen-III synthase	-	-
unitig_0|quiver_782	-	-	uroporphyrin-III C-methyltransferase [[Haemophilus] parasuis]	Putative uroporphyrin-III C-methyltransferase OS=Haemophilus parasuis str. Nagasaki GN=HPNK_11826 PE=4 SV=1	-	-	-
unitig_0|quiver_783	Uncharacterized protein HI_0602.1 OS=Haemophilus influenzae (strain ATCC 51907 / DSM 11121 / KW20 / Rd) GN=HI_0602.1 PE=4 SV=1	HemX	HemX protein [[Haemophilus] parasuis]	Putative uroporphyrin-III C-methyltransferase OS=Haemophilus parasuis str. Nagasaki GN=HPNK_11826 PE=4 SV=1	COG2959S Uncharacterized conserved protein HemX (no evidence of involvement in heme biosynthesis)	-	hemX; uroporphyrin-III C-methyltransferase [EC:2.1.1.107]
unitig_0|quiver_784	Protein HemY homolog OS=Haemophilus influenzae (strain ATCC 51907 / DSM 11121 / KW20 / Rd) GN=hemY PE=3 SV=1	HemY_N	heme biosynthesis protein HemY [[Haemophilus] parasuis]	Heme biosynthesis protein HemY OS=Haemophilus parasuis GN=A4U84_09060 PE=4 SV=1	COG3071S Uncharacterized conserved protein HemY, contains two TPR repeats	GO:0042168(heme metabolic process); GO:0006779(porphyrin-containing compound biosynthetic process); GO:0016021(integral component of membrane); GO:0005886(plasma membrane)	hemY; HemY protein
unitig_0|quiver_785	UPF0263 protein HAPS_1002 OS=Haemophilus parasuis serovar 5 (strain SH0165) GN=HAPS_1002 PE=3 SV=1	DUF440	hypothetical protein [[Haemophilus] parasuis]	UPF0263 protein A4U84_09055 OS=Haemophilus parasuis GN=A4U84_09055 PE=3 SV=1	COG3099S Uncharacterized conserved protein YciU, UPF0263 family	-	K09901; uncharacterized protein
unitig_0|quiver_786	HTH-type transcriptional regulator MalT OS=Enterobacter sp. (strain 638) GN=malT PE=3 SV=1	GerE	transcriptional regulator MalT [[Haemophilus] parasuis]	Bacterial regulatory s, luxR family protein OS=Haemophilus parasuis SW114 GN=HPSSW114_0566 PE=4 SV=1	COG2909K ATP-, maltotriose- and DNA-dependent transcriptional regulator MalT	GO:0005524(ATP binding); GO:0003677(DNA binding); GO:0005975(carbohydrate metabolic process); GO:0006355(regulation of transcription, DNA-templated); GO:0006351(transcription, DNA-templated)	malT; LuxR family transcriptional regulator, maltose regulon positive regulatory protein
unitig_0|quiver_787	HTH-type transcriptional regulator MalT OS=Photorhabdus luminescens subsp. laumondii (strain DSM 15139 / CIP 105565 / TT01) GN=malT PE=3 SV=1	AAA_16	transcriptional regulator MalT [[Haemophilus] parasuis]	Bacterial regulatory s, luxR family protein OS=Haemophilus parasuis SW114 GN=HPSSW114_0566 PE=4 SV=1	COG2909K ATP-, maltotriose- and DNA-dependent transcriptional regulator MalT	GO:0005524(ATP binding); GO:0003677(DNA binding); GO:0005975(carbohydrate metabolic process); GO:0006355(regulation of transcription, DNA-templated); GO:0006351(transcription, DNA-templated)	malT; LuxR family transcriptional regulator, maltose regulon positive regulatory protein
unitig_0|quiver_788	-	-	transcriptional regulator MalT [[Haemophilus] parasuis]	Bacterial regulatory s, luxR family protein OS=Haemophilus parasuis SW114 GN=HPSSW114_0566 PE=4 SV=1	-	-	-
unitig_0|quiver_789	ABC transporter ATP-binding protein uup OS=Escherichia coli (strain K12) GN=uup PE=1 SV=2	-	ABC transporter ATPase [[Haemophilus] parasuis]	Heme ABC exporter, ATP-binding protein CcmA OS=Haemophilus parasuis 174 GN=ccmA PE=4 SV=1	COG0488R ATPase components of ABC transporters with duplicated ATPase domains	GO:0005524(ATP binding); GO:0016887(ATPase activity); GO:0003677(DNA binding); GO:0004832(valine-tRNA ligase activity); GO:0006438(valyl-tRNA aminoacylation); GO:0005737(cytoplasm); GO:0005886(plasma membrane)	-
unitig_0|quiver_790	ABC transporter ATP-binding protein uup-1 OS=Haemophilus influenzae (strain ATCC 51907 / DSM 11121 / KW20 / Rd) GN=uup-A PE=3 SV=1	ABC_tran	ABC transporter ATPase [Bibersteinia trehalosi]	ABC transporter ATP-binding protein uup-1 OS=Bibersteinia trehalosi USDA-ARS-USMARC-192 GN=WQG_16650 PE=4 SV=1	COG0488R ATPase components of ABC transporters with duplicated ATPase domains	GO:0005524(ATP binding); GO:0016887(ATPase activity); GO:0003677(DNA binding); GO:0004832(valine-tRNA ligase activity); GO:0006438(valyl-tRNA aminoacylation); GO:0005737(cytoplasm)	-
unitig_0|quiver_791	ABC transporter ATP-binding protein uup-1 OS=Haemophilus influenzae (strain ATCC 51907 / DSM 11121 / KW20 / Rd) GN=uup-A PE=3 SV=1	ABC_tran_Xtn	heme ABC exporter, ATP-binding protein CcmA [Haemophilus parasuis SW140]	Putative ABC transporter ATP-binding protein OS=Haemophilus parasuis GN=HS327_00073 PE=4 SV=1	COG0488R ATPase components of ABC transporters with duplicated ATPase domains	GO:0005524(ATP binding); GO:0016887(ATPase activity); GO:0003677(DNA binding); GO:0004832(valine-tRNA ligase activity); GO:0006438(valyl-tRNA aminoacylation); GO:0005737(cytoplasm)	uup; ABC transport system ATP-binding/permease protein
unitig_0|quiver_792	ABC transporter ATP-binding protein uup-2 OS=Haemophilus influenzae (strain ATCC 51907 / DSM 11121 / KW20 / Rd) GN=uup-B PE=3 SV=1	AAA_21	ABC transporter ATPase [[Haemophilus] parasuis]	ABC transporter ATPase OS=Haemophilus parasuis HPS10 GN=HPS10_09190 PE=4 SV=1	COG0488R ATPase components of ABC transporters with duplicated ATPase domains	GO:0005524(ATP binding); GO:0016887(ATPase activity); GO:0003677(DNA binding); GO:0004832(valine-tRNA ligase activity); GO:0006438(valyl-tRNA aminoacylation); GO:0005737(cytoplasm)	-
unitig_0|quiver_793	-	-	-	-	-	-	-
unitig_0|quiver_794	ABC transporter ATP-binding protein uup-1 OS=Haemophilus influenzae (strain ATCC 51907 / DSM 11121 / KW20 / Rd) GN=uup-A PE=3 SV=1	ABC_tran_CTD	ABC transporter ATPase [[Haemophilus] parasuis]	ATP-binding protein with possible role in replication OS=Haemophilus parasuis SW114 GN=HPSSW114_0565 PE=4 SV=1	COG0488R ATPase components of ABC transporters with duplicated ATPase domains	GO:0005524(ATP binding); GO:0016887(ATPase activity); GO:0003677(DNA binding); GO:0004832(valine-tRNA ligase activity); GO:0006438(valyl-tRNA aminoacylation); GO:0005737(cytoplasm)	-
unitig_0|quiver_795	Uncharacterized ABC transporter ATP-binding protein YejF OS=Escherichia coli (strain K12) GN=yejF PE=3 SV=1	ABC_tran	nickel import ATP-binding protein NikE [Haemophilus parasuis SW140]	ABC transporter family protein OS=Haemophilus parasuis SW114 GN=HPSSW114_0564 PE=3 SV=1	COG4172Q ABC-type microcin C transport system, duplicated ATPase component YejF	GO:0005524(ATP binding); GO:0042626(ATPase activity, coupled to transmembrane movement of substances); GO:0005886(plasma membrane)	yejF; microcin C transport system ATP-binding protein
unitig_0|quiver_796	Oligopeptide transport system permease protein OppC OS=Haemophilus influenzae (strain ATCC 51907 / DSM 11121 / KW20 / Rd) GN=oppC PE=3 SV=1	BPD_transp_1	peptide ABC transporter permease [[Haemophilus] parasuis]	Peptide ABC transporter permease OS=Haemophilus parasuis GN=A4U84_09035 PE=3 SV=1	COG1173EP ABC-type dipeptide/oligopeptide/nickel transport system, permease component	GO:0015031(protein transport); GO:0055085(transmembrane transport); GO:0016021(integral component of membrane); GO:0005886(plasma membrane)	oppC; oligopeptide transport system permease protein
unitig_0|quiver_797	Oligopeptide transport system permease protein OppC OS=Haemophilus influenzae (strain ATCC 51907 / DSM 11121 / KW20 / Rd) GN=oppC PE=3 SV=1	OppC_N	peptide ABC transporter permease [[Haemophilus] parasuis]	Peptide ABC transporter permease OS=Haemophilus parasuis GN=A4U84_09035 PE=3 SV=1	COG1173EP ABC-type dipeptide/oligopeptide/nickel transport system, permease component	GO:0015031(protein transport); GO:0055085(transmembrane transport); GO:0016021(integral component of membrane); GO:0005886(plasma membrane)	-
unitig_0|quiver_798	Oligopeptide transport system permease protein OppB OS=Haemophilus influenzae (strain ATCC 51907 / DSM 11121 / KW20 / Rd) GN=oppB PE=3 SV=1	BPD_transp_1	peptide ABC transporter permease [[Haemophilus] parasuis]	Oligopeptide transport system permease protein oppB OS=Haemophilus parasuis GN=oppB PE=3 SV=1	COG0601EP ABC-type dipeptide/oligopeptide/nickel transport system, permease component	GO:0022857(transmembrane transporter activity); GO:0015031(protein transport); GO:0055085(transmembrane transport); GO:0016021(integral component of membrane); GO:0005886(plasma membrane)	-
unitig_0|quiver_799	Oligopeptide transport system permease protein OppB OS=Haemophilus influenzae (strain ATCC 51907 / DSM 11121 / KW20 / Rd) GN=oppB PE=3 SV=1	BPD_transp_1	peptide ABC transporter substrate-binding protein [[Haemophilus] parasuis]	Oligopeptide transport system permease protein oppB OS=Haemophilus parasuis GN=oppB PE=3 SV=1	COG0601EP ABC-type dipeptide/oligopeptide/nickel transport system, permease component	GO:0022857(transmembrane transporter activity); GO:0015031(protein transport); GO:0055085(transmembrane transport); GO:0016021(integral component of membrane); GO:0005886(plasma membrane)	ABC.PE.P; peptide/nickel transport system permease protein
unitig_0|quiver_800	Oligopeptide transport system permease protein OppB OS=Haemophilus influenzae (strain ATCC 51907 / DSM 11121 / KW20 / Rd) GN=oppB PE=3 SV=1	-	peptide ABC transporter permease [[Haemophilus] parasuis]	Oligopeptide transport system permease protein oppB OS=Haemophilus parasuis GN=oppB PE=3 SV=1	COG0601EP ABC-type dipeptide/oligopeptide/nickel transport system, permease component	GO:0022857(transmembrane transporter activity); GO:0015031(protein transport); GO:0055085(transmembrane transport); GO:0016021(integral component of membrane); GO:0005886(plasma membrane)	-
unitig_0|quiver_801	Periplasmic oligopeptide-binding protein OS=Haemophilus influenzae (strain ATCC 51907 / DSM 11121 / KW20 / Rd) GN=oppA PE=3 SV=1	SBP_bac_5	periplasmic oligopeptide-binding protein [[Haemophilus] parasuis]	Oligopeptide ABC transporter substrate-binding protein OppA OS=Haemophilus parasuis GN=A4U84_09025 PE=4 SV=1	COG4166E ABC-type oligopeptide transport system, periplasmic component	GO:0015031(protein transport); GO:0055085(transmembrane transport); GO:0043190(ATP-binding cassette (ABC) transporter complex); GO:0030288(outer membrane-bounded periplasmic space)	oppA, mppA; oligopeptide transport system substrate-binding protein
unitig_0|quiver_802	Holliday junction ATP-dependent DNA helicase RuvB OS=Actinobacillus pleuropneumoniae serotype 5b (strain L20) GN=ruvB PE=3 SV=2	RuvB_C	Holliday junction branch migration DNA helicase RuvB [[Haemophilus] parasuis]	Holliday junction ATP-dependent DNA helicase RuvB OS=Haemophilus parasuis serovar 5 (strain SH0165) GN=ruvB PE=3 SV=1	COG2255L Holliday junction resolvasome RuvABC, ATP-dependent DNA helicase subunit	GO:0005524(ATP binding); GO:0003677(DNA binding); GO:0009378(four-way junction helicase activity); GO:0006310(DNA recombination); GO:0006281(DNA repair); GO:0009432(SOS response)	ruvB; holliday junction DNA helicase RuvB [EC:3.6.4.12]
unitig_0|quiver_803	Holliday junction ATP-dependent DNA helicase RuvB OS=Actinobacillus pleuropneumoniae serotype 5b (strain L20) GN=ruvB PE=3 SV=2	RuvB_N	Holliday junction branch migration DNA helicase RuvB [[Haemophilus] parasuis]	Holliday junction ATP-dependent DNA helicase RuvB OS=Haemophilus parasuis 174 GN=ruvB PE=3 SV=1	COG2255L Holliday junction resolvasome RuvABC, ATP-dependent DNA helicase subunit	GO:0005524(ATP binding); GO:0003677(DNA binding); GO:0009378(four-way junction helicase activity); GO:0006310(DNA recombination); GO:0006281(DNA repair); GO:0009432(SOS response)	ruvB; holliday junction DNA helicase RuvB [EC:3.6.4.12]
unitig_0|quiver_804	Glutathione-regulated potassium-efflux system protein OS=Haemophilus influenzae (strain ATCC 51907 / DSM 11121 / KW20 / Rd) GN=kefBC PE=3 SV=1	Na_H_Exchanger	glutathione-regulated potassium-efflux system protein kefC [[Haemophilus] parasuis]	Potassium transporter OS=Haemophilus parasuis GN=A4U84_09015 PE=3 SV=1	COG0475P Kef-type K+ transport system, membrane component KefB;COG1226P Voltage-gated potassium channel Kch	GO:0015299(solute:proton antiporter activity); GO:0071805(potassium ion transmembrane transport); GO:0005887(integral component of plasma membrane)	-
unitig_0|quiver_805	Glutathione-regulated potassium-efflux system protein OS=Haemophilus influenzae (strain ATCC 51907 / DSM 11121 / KW20 / Rd) GN=kefBC PE=3 SV=1	Na_H_Exchanger	proton antiporter-2 family protein [[Haemophilus] parasuis]	Proton antiporter-2 family protein OS=Haemophilus parasuis 174 GN=HPS174_0689 PE=3 SV=1	COG0475P Kef-type K+ transport system, membrane component KefB;COG1226P Voltage-gated potassium channel Kch	GO:0015299(solute:proton antiporter activity); GO:0071805(potassium ion transmembrane transport); GO:0005887(integral component of plasma membrane)	TC.KEF; monovalent cation:H+ antiporter-2, CPA2 family
unitig_0|quiver_806	Adenylate cyclase OS=Pasteurella multocida (strain Pm70) GN=cya PE=3 SV=2	Adenylate_cycl	adenylate cyclase [[Haemophilus] parasuis]	Adenylate cyclase, class-I family protein OS=Haemophilus parasuis 174 GN=HPS174_0688 PE=3 SV=1	COG3072F Adenylate cyclase	GO:0004016(adenylate cyclase activity); GO:0005524(ATP binding); GO:0006171(cAMP biosynthetic process); GO:0005737(cytoplasm)	cyaA; adenylate cyclase, class 1 [EC:4.6.1.1]
unitig_0|quiver_807	-	Sulfate_transp	sulfate transporter family protein [Haemophilus parasuis SW140]	Sulfate transporter family protein OS=Haemophilus parasuis SW114 GN=HPSSW114_0560 PE=4 SV=1	COG0659P Sulfate permease or related transporter, MFS superfamily	-	cynT, can; carbonic anhydrase [EC:4.2.1.1]
unitig_0|quiver_808	Putative sulfate transporter YvdB OS=Bacillus subtilis (strain 168) GN=yvdB PE=3 SV=1	Sulfate_transp	sulfate transporter family protein [Haemophilus parasuis SW140]	Putative sulfate transporter ychM OS=Haemophilus parasuis GN=ychM PE=4 SV=1	COG0659P Sulfate permease or related transporter, MFS superfamily	GO:0008271(secondary active sulfate transmembrane transporter activity); GO:0015116(sulfate transmembrane transporter activity); GO:0005887(integral component of plasma membrane)	TC.SULP; sulfate permease, SulP family
unitig_0|quiver_809	RNA-binding protein HI_1333 OS=Haemophilus influenzae (strain ATCC 51907 / DSM 11121 / KW20 / Rd) GN=HI_1333 PE=1 SV=1	CRS1_YhbY	RNA-binding protein [[Haemophilus] parasuis]	RNA-binding protein OS=Haemophilus parasuis GN=A4U84_08975 PE=4 SV=1	COG1534J RNA-binding protein YhbY	GO:0003723(RNA binding)	-
unitig_0|quiver_810	RNA-binding protein HI_1333 OS=Haemophilus influenzae (strain ATCC 51907 / DSM 11121 / KW20 / Rd) GN=HI_1333 PE=1 SV=1	CRS1_YhbY	RNA-binding protein [[Haemophilus] parasuis]	RNA-binding protein OS=Haemophilus parasuis GN=A4U84_08975 PE=4 SV=1	COG1534J RNA-binding protein YhbY	GO:0003723(RNA binding)	-
unitig_0|quiver_811	Uncharacterized glycosyltransferase HI_0653 OS=Haemophilus influenzae (strain ATCC 51907 / DSM 11121 / KW20 / Rd) GN=HI_0653 PE=3 SV=1	Glycos_transf_2	glycosyl transferase 2 family protein [[Haemophilus] parasuis]	Glycosyltransferase OS=Haemophilus parasuis GN=BLL93_05190 PE=4 SV=1	COG0463M Glycosyltransferase involved in cell wall bisynthesis	GO:0016757(transferase activity, transferring glycosyl groups)	-
unitig_0|quiver_812	Thioredoxin reductase OS=Haemophilus influenzae (strain ATCC 51907 / DSM 11121 / KW20 / Rd) GN=trxB PE=1 SV=1	Pyr_redox_2	thioredoxin-disulfide reductase [[Haemophilus] parasuis]	Thioredoxin reductase OS=Haemophilus parasuis GN=trxB PE=3 SV=1	COG0492O Thioredoxin reductase	GO:0004791(thioredoxin-disulfide reductase activity); GO:0019430(removal of superoxide radicals); GO:0005737(cytoplasm)	trxB, TRR; thioredoxin reductase (NADPH) [EC:1.8.1.9]
unitig_0|quiver_813	Uncharacterized protein HI_1159 OS=Haemophilus influenzae (strain ATCC 51907 / DSM 11121 / KW20 / Rd) GN=HI_1159 PE=1 SV=1	TPR_20	co-chaperone YbbN [[Haemophilus] parasuis]	Uncharacterized protein OS=Haemophilus parasuis GN=HS327_00990 PE=4 SV=1	COG3118O Negative regulator of GroEL, contains thioredoxin-like and TPR-like domains	-	ybbN; putative thioredoxin
unitig_0|quiver_814	Malate dehydrogenase OS=Haemophilus parasuis serovar 5 (strain SH0165) GN=mdh PE=3 SV=1	Ldh_1_C	malate dehydrogenase [[Haemophilus] parasuis]	Malate dehydrogenase OS=Haemophilus parasuis str. Nagasaki GN=mdh PE=3 SV=1	COG0039C Malate/lactate dehydrogenase	GO:0030060(L-malate dehydrogenase activity); GO:0005975(carbohydrate metabolic process); GO:0006099(tricarboxylic acid cycle)	mdh; malate dehydrogenase [EC:1.1.1.37]
unitig_0|quiver_815	Arginine repressor OS=Haemophilus parasuis serovar 5 (strain SH0165) GN=argR PE=3 SV=1	Arg_repressor	arginine repressor [[Haemophilus] parasuis]	Arginine repressor OS=Haemophilus parasuis GN=argR PE=3 SV=1	COG1438K Arginine repressor	GO:0034618(arginine binding); GO:0003677(DNA binding); GO:0003700(transcription factor activity, sequence-specific DNA binding); GO:0006526(arginine biosynthetic process); GO:0051259(protein oligomerization); GO:0006351(transcription, DNA-templated); GO:0005737(cytoplasm)	argR, ahrC; transcriptional regulator of arginine metabolism
unitig_0|quiver_816	Epimerase family protein HI_1208 OS=Haemophilus influenzae (strain ATCC 51907 / DSM 11121 / KW20 / Rd) GN=HI_1208 PE=3 SV=1	Epimerase	short chain dehydrogenase family protein [Haemophilus parasuis SW140]	Epimerase family protein OS=Haemophilus parasuis GN=HS327_00987 PE=4 SV=1	COG1090R NAD dependent epimerase/dehydratase family enzyme	GO:0003824(catalytic activity); GO:0050662(coenzyme binding)	K07071; uncharacterized protein
unitig_0|quiver_817	dTDP-glucose 4,6-dehydratase OS=Neisseria meningitidis serogroup B (strain MC58) GN=rfbB1 PE=3 SV=2	GDP_Man_Dehyd	dTDP-glucose 4,6-dehydratase [[Haemophilus] parasuis]	dTDP-glucose 4,6-dehydratase OS=Haemophilus parasuis str. Nagasaki GN=HPNK_02072 PE=3 SV=1	COG1088M dTDP-D-glucose 4,6-dehydratase	GO:0008460(dTDP-glucose 4,6-dehydratase activity); GO:0019305(dTDP-rhamnose biosynthetic process); GO:0045226(extracellular polysaccharide biosynthetic process); GO:0009103(lipopolysaccharide biosynthetic process); GO:0009243(O antigen biosynthetic process)	E4.2.1.46, rfbB, rffG; dTDP-glucose 4,6-dehydratase [EC:4.2.1.46]
unitig_0|quiver_818	UPF0306 protein PM1958 OS=Pasteurella multocida (strain Pm70) GN=PM1958 PE=3 SV=1	Putative_PNPOx	pyridoxamine 5'-phosphate oxidase [[Haemophilus] parasuis]	Pyridoxamine 5'-phosphate oxidase family protein OS=Haemophilus parasuis SW114 GN=HPSSW114_0550 PE=4 SV=1	COG3787S Uncharacterized conserved protein YhbP, UPF0306 family	GO:0048037(cofactor binding)	-
unitig_0|quiver_819	Putative glycosyltransferase HI_0523 OS=Haemophilus influenzae (strain ATCC 51907 / DSM 11121 / KW20 / Rd) GN=HI_0523 PE=3 SV=2	Glyco_transf_9	glycosyltransferase 9 family protein [Haemophilus parasuis SW140]	Uncharacterized protein OS=Haemophilus parasuis GN=BLL93_05150 PE=4 SV=1	COG0859M ADP-heptose:LPS heptosyltransferase	GO:0009244(lipopolysaccharide core region biosynthetic process); GO:0005829(cytosol)	-
unitig_0|quiver_820	Transketolase 2 OS=Pasteurella multocida (strain Pm70) GN=tktB PE=3 SV=1	Transketolase_N	transketolase [[Haemophilus] parasuis]	Transketolase OS=Haemophilus parasuis GN=A4U84_08925 PE=3 SV=1	COG0021G Transketolase	GO:0046872(metal ion binding); GO:0004802(transketolase activity); GO:0008152(metabolic process)	E2.2.1.1, tktA, tktB; transketolase [EC:2.2.1.1]
unitig_0|quiver_821	Putative NAD(P)H nitroreductase HI_1542 OS=Haemophilus influenzae (strain ATCC 51907 / DSM 11121 / KW20 / Rd) GN=HI_1542 PE=3 SV=1	Nitroreductase	nitroreductase [[Haemophilus] parasuis]	Nitroreductase OS=Haemophilus parasuis GN=A4U84_08920 PE=4 SV=1	COG0778C Nitroreductase	GO:0016491(oxidoreductase activity)	-
unitig_0|quiver_822	Elongation factor P hydroxylase OS=Haemophilus influenzae (strain ATCC 51907 / DSM 11121 / KW20 / Rd) GN=epmC PE=3 SV=1	EpmC	hypothetical protein [[Haemophilus] parasuis]	Uncharacterized protein OS=Haemophilus parasuis D74 GN=HPSD74_1443 PE=4 SV=1	COG3101J Elongation factor P hydroxylase (EF-P beta-lysylation pathway)	GO:0004497(monooxygenase activity)	epmC; elongation factor P hydroxylase [EC:1.14.-.-]
unitig_0|quiver_823	3-deoxy-manno-octulosonate cytidylyltransferase OS=Haemophilus parasuis serovar 5 (strain SH0165) GN=kdsB PE=3 SV=1	CTP_transf_3	3-deoxy-manno-octulosonate cytidylyltransferase [[Haemophilus] parasuis]	3-deoxy-manno-octulosonate cytidylyltransferase OS=Haemophilus parasuis D74 GN=kdsB PE=3 SV=1	COG1212M CMP-2-keto-3-deoxyoctulosonic acid synthetase	GO:0008690(3-deoxy-manno-octulosonate cytidylyltransferase activity); GO:0033468(CMP-keto-3-deoxy-D-manno-octulosonic acid biosynthetic process); GO:0009103(lipopolysaccharide biosynthetic process); GO:0005737(cytoplasm)	kdsB; 3-deoxy-manno-octulosonate cytidylyltransferase (CMP-KDO synthetase) [EC:2.7.7.38]
unitig_0|quiver_824	2,3-bisphosphoglycerate-dependent phosphoglycerate mutase OS=Haemophilus parasuis serovar 5 (strain SH0165) GN=gpmA PE=3 SV=1	His_Phos_1	2,3-bisphosphoglycerate-dependent phosphoglycerate mutase [[Haemophilus] parasuis]	2,3-bisphosphoglycerate-dependent phosphoglycerate mutase OS=Haemophilus parasuis GN=gpmA PE=3 SV=1	COG0588G Phosphoglycerate mutase (BPG-dependent)	GO:0004619(phosphoglycerate mutase activity); GO:0006094(gluconeogenesis); GO:0006096(glycolytic process)	PGAM, gpmA; 2,3-bisphosphoglycerate-dependent phosphoglycerate mutase [EC:5.4.2.11]
unitig_0|quiver_825	Argininosuccinate synthase OS=Haemophilus influenzae (strain 86-028NP) GN=argG PE=3 SV=1	Arginosuc_synth	argininosuccinate synthase [[Haemophilus] parasuis]	Argininosuccinate synthase OS=Haemophilus parasuis GN=argG PE=3 SV=1	COG0137E Argininosuccinate synthase	GO:0004055(argininosuccinate synthase activity); GO:0005524(ATP binding); GO:0042803(protein homodimerization activity); GO:0006526(arginine biosynthetic process); GO:0005737(cytoplasm)	argG, ASS1; argininosuccinate synthase [EC:6.3.4.5]
unitig_0|quiver_826	Argininosuccinate synthase OS=Acinetobacter baumannii (strain ATCC 17978 / CIP 53.77 / LMG 1025 / NCDC KC755 / 5377) GN=argG PE=3 SV=2	-	argininosuccinate synthase [[Haemophilus] parasuis]	Argininosuccinate synthase OS=Haemophilus parasuis GN=argG PE=3 SV=1	COG0137E Argininosuccinate synthase	GO:0004055(argininosuccinate synthase activity); GO:0005524(ATP binding); GO:0042803(protein homodimerization activity); GO:0006526(arginine biosynthetic process); GO:0005737(cytoplasm)	-
unitig_0|quiver_827	Uncharacterized protein HI_0045 OS=Haemophilus influenzae (strain ATCC 51907 / DSM 11121 / KW20 / Rd) GN=HI_0045 PE=3 SV=1	YtfJ_HI0045	hypothetical protein [[Haemophilus] parasuis]	Possible transcriptional regulator OS=Haemophilus parasuis serovar 5 (strain SH0165) GN=HAPS_0969 PE=4 SV=1	COG3054R Predicted transcriptional regulator	GO:0042597(periplasmic space)	K07109; uncharacterized protein
unitig_0|quiver_828	UPF0092 membrane protein HI_0241 OS=Haemophilus influenzae (strain ATCC 51907 / DSM 11121 / KW20 / Rd) GN=HI_0241 PE=3 SV=1	YajC	preprotein translocase subunit YajC [[Haemophilus] parasuis]	Preprotein translocase subunit YajC OS=Haemophilus parasuis GN=yajC PE=4 SV=1	COG1862U Preprotein translocase subunit YajC	GO:0015031(protein transport); GO:0016021(integral component of membrane); GO:0005886(plasma membrane)	yajC; preprotein translocase subunit YajC
unitig_0|quiver_829	Protein translocase subunit SecD OS=Haemophilus influenzae (strain ATCC 51907 / DSM 11121 / KW20 / Rd) GN=secD PE=3 SV=1	SecD-TM1	protein translocase subunit SecD [[Haemophilus] parasuis]	Protein translocase subunit SecD OS=Haemophilus parasuis 29755 GN=secD PE=3 SV=1	COG0342U Preprotein translocase subunit SecD	GO:0015450(P-P-bond-hydrolysis-driven protein transmembrane transporter activity); GO:0006886(intracellular protein transport); GO:0015031(protein transport); GO:0005887(integral component of plasma membrane); GO:0005622(intracellular)	secD; preprotein translocase subunit SecD
unitig_0|quiver_830	Protein translocase subunit SecD OS=Haemophilus influenzae (strain ATCC 51907 / DSM 11121 / KW20 / Rd) GN=secD PE=3 SV=1	-	preprotein translocase subunit SecD [Haemophilus parasuis gx033]	Protein translocase subunit SecD OS=Haemophilus parasuis str. Nagasaki GN=secD PE=3 SV=1	COG0342U Preprotein translocase subunit SecD	GO:0015450(P-P-bond-hydrolysis-driven protein transmembrane transporter activity); GO:0006886(intracellular protein transport); GO:0015031(protein transport); GO:0005887(integral component of plasma membrane); GO:0005622(intracellular)	secD; preprotein translocase subunit SecD
unitig_0|quiver_831	Protein translocase subunit SecD OS=Haemophilus influenzae (strain ATCC 51907 / DSM 11121 / KW20 / Rd) GN=secD PE=3 SV=1	SecD_SecF	protein translocase subunit SecD [[Haemophilus] parasuis]	Protein translocase subunit SecD OS=Haemophilus parasuis str. Nagasaki GN=secD PE=3 SV=1	COG0342U Preprotein translocase subunit SecD	GO:0015450(P-P-bond-hydrolysis-driven protein transmembrane transporter activity); GO:0006886(intracellular protein transport); GO:0015031(protein transport); GO:0005887(integral component of plasma membrane); GO:0005622(intracellular)	secD; preprotein translocase subunit SecD
unitig_0|quiver_832	-	-	preprotein translocase subunit SecD [Haemophilus parasuis gx033]	Protein translocase subunit SecD OS=Haemophilus parasuis str. Nagasaki GN=secD PE=3 SV=1	COG0342U Preprotein translocase subunit SecD	-	-
unitig_0|quiver_833	Protein translocase subunit SecF OS=Haemophilus influenzae (strain ATCC 51907 / DSM 11121 / KW20 / Rd) GN=secF PE=3 SV=1	SecD_SecF	protein translocase subunit SecF [[Haemophilus] parasuis]	Protein-export membrane protein SecF OS=Haemophilus parasuis GN=secF PE=3 SV=1	COG0341U Preprotein translocase subunit SecF	GO:0015450(P-P-bond-hydrolysis-driven protein transmembrane transporter activity); GO:0006886(intracellular protein transport); GO:0015031(protein transport); GO:0005887(integral component of plasma membrane); GO:0005622(intracellular)	-
unitig_0|quiver_834	Protein translocase subunit SecF OS=Haemophilus influenzae (strain ATCC 51907 / DSM 11121 / KW20 / Rd) GN=secF PE=3 SV=1	SecD_SecF	protein translocase subunit SecF [[Haemophilus] parasuis]	Protein-export membrane protein SecF OS=Haemophilus parasuis GN=secF PE=3 SV=1	COG0341U Preprotein translocase subunit SecF	GO:0015450(P-P-bond-hydrolysis-driven protein transmembrane transporter activity); GO:0006886(intracellular protein transport); GO:0015031(protein transport); GO:0005887(integral component of plasma membrane); GO:0005622(intracellular)	secF; preprotein translocase subunit SecF
unitig_0|quiver_835	Lipid-A-disaccharide synthase OS=Haemophilus parasuis serovar 5 (strain SH0165) GN=lpxB PE=3 SV=1	LpxB	lipid-A-disaccharide synthase [[Haemophilus] parasuis]	Lipid-A-disaccharide synthase OS=Haemophilus parasuis GN=lpxB PE=3 SV=1	COG0763M Lipid A disaccharide synthetase	GO:0008915(lipid-A-disaccharide synthase activity); GO:0009245(lipid A biosynthetic process)	lpxB; lipid-A-disaccharide synthase [EC:2.4.1.182]
unitig_0|quiver_836	-	DDE_Tnp_IS1595	putative transposase [Haemophilus parasuis 84-15995]	Putative transposase OS=Haemophilus parasuis D74 GN=HPSD74_1452 PE=4 SV=1	COG3677X Transposase	-	-
unitig_0|quiver_837	-	-	transposase [Haemophilus parasuis str. Nagasaki]	ISRssp2, family IS1595 OS=Haemophilus parasuis str. Nagasaki GN=HPNK_02002 PE=4 SV=1	COG3677X Transposase	-	-
unitig_0|quiver_838	-	-	hypothetical protein [[Haemophilus] parasuis]	Uncharacterized protein OS=Haemophilus parasuis GN=A4U84_08865 PE=4 SV=1	-	-	-
unitig_0|quiver_839	-	N6_Mtase	hypothetical protein [[Haemophilus] parasuis]	Uncharacterized protein OS=Haemophilus parasuis str. Nagasaki GN=HPNK_01997 PE=4 SV=1	COG1002V Type II restriction/modification system, DNA methylase subunit YeeA;COG0827L Adenine-specific DNA methylase	-	-
unitig_0|quiver_840	-	-	hypothetical protein [[Haemophilus] parasuis]	Uncharacterized protein OS=Haemophilus parasuis GN=HS327_00971 PE=4 SV=1	-	-	-
unitig_0|quiver_841	Aspartate-semialdehyde dehydrogenase OS=Haemophilus influenzae (strain ATCC 51907 / DSM 11121 / KW20 / Rd) GN=asd PE=1 SV=1	Semialdhyde_dhC	aspartate-semialdehyde dehydrogenase [[Haemophilus] parasuis]	Aspartate-semialdehyde dehydrogenase OS=Haemophilus parasuis str. Nagasaki GN=asd PE=3 SV=1	COG0136E Aspartate-semialdehyde dehydrogenase	GO:0004073(aspartate-semialdehyde dehydrogenase activity); GO:0051287(NAD binding); GO:0050661(NADP binding); GO:0046983(protein dimerization activity); GO:0019877(diaminopimelate biosynthetic process); GO:0009097(isoleucine biosynthetic process); GO:0009089(lysine biosynthetic process via diaminopimelate); GO:0009086(methionine biosynthetic process); GO:0009088(threonine biosynthetic process); G…	asd; aspartate-semialdehyde dehydrogenase [EC:1.2.1.11]
unitig_0|quiver_842	Phosphocarrier protein HPr OS=Klebsiella pneumoniae GN=ptsH PE=3 SV=1	PTS-HPr	HPr family phosphocarrier protein [[Haemophilus] parasuis]	PTS sugar transporter OS=Haemophilus parasuis GN=ptsH PE=4 SV=1	COG1925TG Phosphotransferase system, HPr and related phosphotransfer proteins	GO:0009401(phosphoenolpyruvate-dependent sugar phosphotransferase system); GO:0005737(cytoplasm)	PTS-HPR.PTSH, ptsH; phosphocarrier protein HPr
unitig_0|quiver_843	Phosphoenolpyruvate-protein phosphotransferase OS=Haemophilus influenzae (strain ATCC 51907 / DSM 11121 / KW20 / Rd) GN=ptsI PE=3 SV=1	PEP-utilizers_C	phosphoenolpyruvate--protein phosphotransferase [[Haemophilus] parasuis]	Phosphoenolpyruvate-protein phosphotransferase OS=Haemophilus parasuis serovar 5 (strain SH0165) GN=ptsI PE=3 SV=1	COG1080G Phosphoenolpyruvate-protein kinase (PTS system EI component in bacteria)	GO:0016301(kinase activity); GO:0046872(metal ion binding); GO:0008965(phosphoenolpyruvate-protein phosphotransferase activity); GO:0009401(phosphoenolpyruvate-dependent sugar phosphotransferase system); GO:0005737(cytoplasm)	PTS-EI.PTSI, ptsI; phosphotransferase system, enzyme I, PtsI [EC:2.7.3.9]
unitig_0|quiver_844	PTS system glucose-specific EIIA component OS=Haemophilus influenzae (strain ATCC 51907 / DSM 11121 / KW20 / Rd) GN=crr PE=1 SV=2	PTS_EIIA_1	PTS glucose transporter subunit IIA [[Haemophilus] parasuis]	Glucose-specific phosphotransferase enzyme IIA component OS=Haemophilus parasuis 174 GN=crr PE=4 SV=1	COG2190G Phosphotransferase system IIA component	GO:0016301(kinase activity); GO:0046872(metal ion binding); GO:0009401(phosphoenolpyruvate-dependent sugar phosphotransferase system); GO:0005737(cytoplasm)	PTS-Glc-EIIA, crr; PTS system, sugar-specific IIA component [EC:2.7.1.-]
unitig_0|quiver_845	tRNA-2-methylthio-N(6)-dimethylallyladenosine synthase OS=Actinobacillus pleuropneumoniae serotype 5b (strain L20) GN=miaB PE=3 SV=1	Radical_SAM	tRNA (N6-isopentenyl adenosine(37)-C2)-methylthiotransferase MiaB [[Haemophilus] parasuis]	tRNA-2-methylthio-N(6)-dimethylallyladenosine synthase OS=Haemophilus parasuis 174 GN=miaB PE=3 SV=1	COG0621J tRNA A37 methylthiotransferase MiaB	GO:0051539(4 iron, 4 sulfur cluster binding); GO:0046872(metal ion binding); GO:0016740(transferase activity); GO:0006400(tRNA modification); GO:0005737(cytoplasm)	miaB; tRNA-2-methylthio-N6-dimethylallyladenosine synthase [EC:2.8.4.3]
unitig_0|quiver_846	tRNA-2-methylthio-N(6)-dimethylallyladenosine synthase OS=Actinobacillus pleuropneumoniae serotype 5b (strain L20) GN=miaB PE=3 SV=1	Radical_SAM	(dimethylallyl)adenosine tRNA methylthiotransferase [Haemophilus parasuis gx033]	tRNA-2-methylthio-N(6)-dimethylallyladenosine synthase OS=Haemophilus parasuis 174 GN=miaB PE=3 SV=1	COG0621J tRNA A37 methylthiotransferase MiaB	GO:0051539(4 iron, 4 sulfur cluster binding); GO:0046872(metal ion binding); GO:0016740(transferase activity); GO:0006400(tRNA modification); GO:0005737(cytoplasm)	CDKAL1; threonylcarbamoyladenosine tRNA methylthiotransferase CDKAL1 [EC:2.8.4.5]
unitig_0|quiver_847	Autotransporter adhesin SadA OS=Salmonella typhimurium (strain LT2 / SGSC1412 / ATCC 700720) GN=sadA PE=1 SV=1	YadA_anchor	hypothetical protein [[Haemophilus] parasuis]	VtaA7 OS=Haemophilus parasuis GN=vtaA7 PE=4 SV=1	COG5295UW Autotransporter adhesin	GO:0009405(pathogenesis); GO:0009279(cell outer membrane); GO:0009986(cell surface); GO:0016021(integral component of membrane)	hsf; adhesin Hsf
unitig_0|quiver_848	-	YadA_stalk	hypothetical protein HMPREF9466_01899 [Fusobacterium necrophorum subsp. funduliforme 1_1_36S]	Uncharacterized protein OS=Fusobacterium necrophorum subsp. funduliforme 1_1_36S GN=HMPREF9466_01899 PE=4 SV=1	-	-	-
unitig_0|quiver_849	-	-	hypothetical protein [[Haemophilus] parasuis]	Uncharacterized protein OS=Haemophilus parasuis GN=A4U84_08830 PE=4 SV=1	-	-	-
unitig_0|quiver_850	-	YadA_stalk	phage T7 tail fiber family protein [Haemophilus parasuis 174]	Phage T7 tail fiber family protein OS=Haemophilus parasuis 174 GN=HPS174_0002 PE=4 SV=1	COG5295UW Autotransporter adhesin	-	-
unitig_0|quiver_851	-	-	hypothetical protein [[Haemophilus] parasuis]	VtaA7 OS=Haemophilus parasuis GN=vtaA7 PE=4 SV=1	-	-	-
unitig_0|quiver_852	-	-	hypothetical protein [[Haemophilus] parasuis]	Uncharacterized protein OS=Haemophilus parasuis str. Nagasaki GN=HPNK_02587 PE=4 SV=1	-	-	-
unitig_0|quiver_853	Threonine--tRNA ligase OS=Haemophilus parasuis serovar 5 (strain SH0165) GN=thrS PE=3 SV=1	tRNA-synt_2b	threonine--tRNA ligase [[Haemophilus] parasuis]	Threonine--tRNA ligase OS=Haemophilus parasuis str. Nagasaki GN=thrS PE=3 SV=1	COG0441J Threonyl-tRNA synthetase	GO:0005524(ATP binding); GO:0046872(metal ion binding); GO:0004829(threonine-tRNA ligase activity); GO:0000049(tRNA binding); GO:0006435(threonyl-tRNA aminoacylation); GO:0005737(cytoplasm)	TARS, thrS; threonyl-tRNA synthetase [EC:6.1.1.3]
unitig_0|quiver_854	Leucine--tRNA ligase OS=Actinobacillus pleuropneumoniae serotype 5b (strain L20) GN=leuS PE=3 SV=1	tRNA-synt_1	leucine--tRNA ligase [[Haemophilus] parasuis]	Leucine--tRNA ligase OS=Haemophilus parasuis 29755 GN=leuS PE=3 SV=1	COG0495J Leucyl-tRNA synthetase	GO:0002161(aminoacyl-tRNA editing activity); GO:0005524(ATP binding); GO:0004823(leucine-tRNA ligase activity); GO:0006429(leucyl-tRNA aminoacylation); GO:0005737(cytoplasm)	LARS, leuS; leucyl-tRNA synthetase [EC:6.1.1.4]
unitig_0|quiver_855	LPS-assembly lipoprotein LptE OS=Haemophilus influenzae (strain ATCC 51907 / DSM 11121 / KW20 / Rd) GN=lptE PE=3 SV=2	LptE	hypothetical protein [[Haemophilus] parasuis]	LPS-assembly lipoprotein LptE OS=Haemophilus parasuis HPS10 GN=lptE PE=3 SV=1	COG2980M Outer membrane lipoprotein LptE/RlpB (LPS assembly)	GO:0043165(Gram-negative-bacterium-type cell outer membrane assembly); GO:0009279(cell outer membrane)	-
unitig_0|quiver_856	DNA polymerase III subunit delta OS=Haemophilus influenzae (strain ATCC 51907 / DSM 11121 / KW20 / Rd) GN=holA PE=3 SV=1	DNA_pol3_delta	DNA polymerase III subunit delta [[Haemophilus] parasuis]	DNA polymerase III subunit delta OS=Haemophilus parasuis 29755 GN=holA PE=4 SV=1	COG1466L DNA polymerase III, delta subunit	GO:0003677(DNA binding); GO:0003887(DNA-directed DNA polymerase activity); GO:0006260(DNA replication); GO:0009360(DNA polymerase III complex)	holA; DNA polymerase III subunit delta [EC:2.7.7.7]
unitig_0|quiver_857	DNA gyrase inhibitor YacG OS=Actinobacillus pleuropneumoniae serotype 5b (strain L20) GN=yacG PE=3 SV=1	YacG	DNA gyrase inhibitor YacG [[Haemophilus] parasuis]	DNA gyrase inhibitor YacG OS=Haemophilus parasuis GN=yacG PE=3 SV=1	COG3024L Endogenous inhibitor of DNA gyrase, YacG/DUF329 family	GO:0008270(zinc ion binding); GO:0006355(regulation of transcription, DNA-templated)	K09862; uncharacterized protein
unitig_0|quiver_858	Dephospho-CoA kinase OS=Haemophilus ducreyi (strain 35000HP / ATCC 700724) GN=coaE PE=3 SV=1	CoaE	dephospho-CoA kinase [[Haemophilus] parasuis]	Dephospho-CoA kinase OS=Haemophilus parasuis GN=coaE PE=3 SV=1	COG0237H Dephospho-CoA kinase	GO:0005524(ATP binding); GO:0004140(dephospho-CoA kinase activity); GO:0015937(coenzyme A biosynthetic process); GO:0005737(cytoplasm)	coaE; dephospho-CoA kinase [EC:2.7.1.24]
unitig_0|quiver_859	Uncharacterized protein HI_0103 OS=Haemophilus influenzae (strain ATCC 51907 / DSM 11121 / KW20 / Rd) GN=HI_0103 PE=1 SV=1	ArsC	arsenate reductase [[Haemophilus] parasuis]	Arsenate reductase OS=Haemophilus parasuis GN=BLL93_05030 PE=3 SV=1	COG1393P Arsenate reductase and related proteins, glutaredoxin family	-	-
unitig_0|quiver_860	Dihydropteroate synthase OS=Haemophilus influenzae (strain ATCC 51907 / DSM 11121 / KW20 / Rd) GN=folP-A PE=3 SV=1	Pterin_bind	dihydropteroate synthase [Haemophilus parasuis SW140]	Dihydropteroate synthase OS=Haemophilus parasuis GN=folP_1 PE=3 SV=1	COG0294H Dihydropteroate synthase	GO:0004156(dihydropteroate synthase activity); GO:0046872(metal ion binding); GO:0046656(folic acid biosynthetic process); GO:0046654(tetrahydrofolate biosynthetic process); GO:0005829(cytosol)	folP; dihydropteroate synthase [EC:2.5.1.15]
unitig_0|quiver_861	Leukotoxin secretion protein D OS=Pasteurella haemolytica-like sp. (strain 5943B) GN=lktD PE=3 SV=1	HlyD_3	HlyD family type I secretion periplasmic adaptor subunit [[Haemophilus] parasuis]	Hemolysin secretion protein D OS=Haemophilus parasuis HPS10 GN=HPS10_05110 PE=4 SV=1	COG0845MV Multidrug efflux pump subunit AcrA (membrane-fusion protein)	GO:0008565(protein transporter activity); GO:0044179(hemolysis in other organism); GO:0009306(protein secretion); GO:0016021(integral component of membrane); GO:0005886(plasma membrane)	-
unitig_0|quiver_862	Leukotoxin translocation ATP-binding protein LktB OS=Mannheimia glucosida GN=lktB PE=3 SV=1	ABC_membrane	type I secretion system permease/ATPase [[Haemophilus] parasuis]	Type I secretion system ATPase family protein OS=Haemophilus parasuis MN-H GN=HPSMNH_0702 PE=4 SV=1	COG2274V ABC-type bacteriocin/lantibiotic exporters, contain an N-terminal double-glycine peptidase domain	GO:0005524(ATP binding); GO:0015440(peptide-transporting ATPase activity); GO:0008565(protein transporter activity); GO:0030253(protein secretion by the type I secretion system); GO:0006508(proteolysis); GO:0016021(integral component of membrane); GO:0005886(plasma membrane); GO:0030256(type I protein secretion system complex)	hlyB, cyaB; ATP-binding cassette, subfamily B, bacterial HlyB/CyaB
unitig_0|quiver_863	-	OEP	outer membrane efflux family protein [[Haemophilus] parasuis]	Transporter OS=Haemophilus parasuis HPS10 GN=HPS10_05120 PE=4 SV=1	COG1538M Outer membrane protein TolC	-	-
unitig_0|quiver_864	Dihydroneopterin triphosphate diphosphatase OS=Haemophilus influenzae (strain ATCC 51907 / DSM 11121 / KW20 / Rd) GN=nudB PE=3 SV=1	NUDIX	dihydroneopterin triphosphate pyrophosphatase [Haemophilus parasuis SW140]	Dihydroneopterin triphosphate pyrophosphatase OS=Haemophilus parasuis MN-H GN=nudB PE=4 SV=1	COG0494V 8-oxo-dGTP pyrophosphatase MutT and related house-cleaning NTP pyrophosphohydrolases, NUDIX family	GO:0008828(dATP pyrophosphohydrolase activity); GO:0019177(dihydroneopterin triphosphate pyrophosphohydrolase activity); GO:0046872(metal ion binding); GO:0046656(folic acid biosynthetic process)	nudB, ntpA; dihydroneopterin triphosphate diphosphatase [EC:3.6.1.67]
unitig_0|quiver_865	Probable transcriptional regulatory protein HAPS_0943 OS=Haemophilus parasuis serovar 5 (strain SH0165) GN=HAPS_0943 PE=3 SV=1	Transcrip_reg	YebC/PmpR family DNA-binding transcriptional regulator [[Haemophilus] parasuis]	Probable transcriptional regulatory protein A4U84_08755 OS=Haemophilus parasuis GN=A4U84_08755 PE=3 SV=1	COG0217KJ Transcriptional and/or translational regulatory protein YebC/TACO1	GO:0003677(DNA binding); GO:0006355(regulation of transcription, DNA-templated); GO:0006351(transcription, DNA-templated); GO:0005737(cytoplasm)	-
unitig_0|quiver_866	-	-	hypothetical protein [[Haemophilus] parasuis]	Excinuclease ABC subunit A OS=Haemophilus parasuis 29755 GN=uvrA_2 PE=4 SV=1	-	-	-
unitig_0|quiver_867	Crossover junction endodeoxyribonuclease RuvC OS=Haemophilus parasuis serovar 5 (strain SH0165) GN=ruvC PE=3 SV=1	RuvC	crossover junction endodeoxyribonuclease RuvC [[Haemophilus] parasuis]	Crossover junction endodeoxyribonuclease RuvC OS=Haemophilus parasuis str. Nagasaki GN=ruvC PE=3 SV=1	COG0817L Holliday junction resolvasome RuvABC endonuclease subunit	GO:0008821(crossover junction endodeoxyribonuclease activity); GO:0046872(metal ion binding); GO:0003676(nucleic acid binding); GO:0006310(DNA recombination); GO:0006281(DNA repair)	ruvC; crossover junction endodeoxyribonuclease RuvC [EC:3.1.22.4]
unitig_0|quiver_868	Dipeptide transport ATP-binding protein DppF OS=Haemophilus influenzae (strain ATCC 51907 / DSM 11121 / KW20 / Rd) GN=dppF PE=3 SV=1	ABC_tran	dipeptide ABC transporter ATP-binding protein [[Haemophilus] parasuis]	Dipeptide ABC transporter ATP-binding protein OS=Haemophilus parasuis GN=dppF PE=3 SV=1	COG4608E ABC-type oligopeptide transport system, ATPase component	GO:0005524(ATP binding); GO:0016887(ATPase activity); GO:0015031(protein transport); GO:0005886(plasma membrane)	dppF; dipeptide transport system ATP-binding protein
unitig_0|quiver_869	Dipeptide transport ATP-binding protein DppD OS=Haemophilus influenzae (strain ATCC 51907 / DSM 11121 / KW20 / Rd) GN=dppD PE=3 SV=1	ABC_tran	dipeptide ABC transporter ATP-binding protein [[Haemophilus] parasuis]	Peptide ABC transporter ATP-binding protein OS=Haemophilus parasuis GN=dppD PE=3 SV=1	COG0444EP ABC-type dipeptide/oligopeptide/nickel transport system, ATPase component	GO:0005524(ATP binding); GO:0016887(ATPase activity); GO:0015031(protein transport); GO:0005886(plasma membrane)	dppD; dipeptide transport system ATP-binding protein
unitig_0|quiver_870	Dipeptide transport system permease protein DppC OS=Haemophilus influenzae (strain ATCC 51907 / DSM 11121 / KW20 / Rd) GN=dppC PE=3 SV=1	BPD_transp_1	dipeptide ABC transporter permease DppC [[Haemophilus] parasuis]	Dipeptide ABC transporter permease DppC OS=Haemophilus parasuis GN=dppC PE=3 SV=1	COG1173EP ABC-type dipeptide/oligopeptide/nickel transport system, permease component	GO:0015031(protein transport); GO:0055085(transmembrane transport); GO:0016021(integral component of membrane); GO:0005886(plasma membrane)	dppC; dipeptide transport system permease protein
unitig_0|quiver_871	Dipeptide transport system permease protein DppB OS=Haemophilus influenzae (strain ATCC 51907 / DSM 11121 / KW20 / Rd) GN=dppB PE=3 SV=1	BPD_transp_1	peptide ABC transporter permease [[Haemophilus] parasuis]	Dipeptide transport system permease protein DppB OS=Haemophilus parasuis serovar 5 (strain SH0165) GN=dppB PE=3 SV=1	COG0601EP ABC-type dipeptide/oligopeptide/nickel transport system, permease component	GO:0015031(protein transport); GO:0055085(transmembrane transport); GO:0016021(integral component of membrane); GO:0005886(plasma membrane)	dppB; dipeptide transport system permease protein
unitig_0|quiver_872	Periplasmic dipeptide transport protein OS=Escherichia coli (strain K12) GN=dppA PE=1 SV=1	SBP_bac_5	ABC transporter substrate-binding protein [[Haemophilus] parasuis]	Periplasmic dipeptide transport protein DppA OS=Haemophilus parasuis str. Nagasaki GN=HPNK_11306 PE=4 SV=1	COG0747E ABC-type transport system, periplasmic component	GO:0020037(heme binding); GO:0042277(peptide binding); GO:0061077(chaperone-mediated protein folding); GO:0006935(chemotaxis); GO:0042938(dipeptide transport); GO:0015031(protein transport); GO:0055085(transmembrane transport); GO:0043190(ATP-binding cassette (ABC) transporter complex); GO:0030288(outer membrane-bounded periplasmic space)	dppA; dipeptide transport system substrate-binding protein
unitig_0|quiver_873	23S rRNA (uracil(1939)-C(5))-methyltransferase RlmD OS=Haemophilus ducreyi (strain 35000HP / ATCC 700724) GN=rlmD PE=3 SV=1	tRNA_U5-meth_tr	23S rRNA (uracil-5-)-methyltransferase RumA [Haemophilus parasuis SW140]	23S rRNA (uracil(1939)-C(5))-methyltransferase RlmD OS=Haemophilus parasuis MN-H GN=rumA PE=3 SV=1	COG2265J tRNA/tmRNA/rRNA uracil-C5-methylase, TrmA/RlmC/RlmD family	GO:0051539(4 iron, 4 sulfur cluster binding); GO:0046872(metal ion binding); GO:0003723(RNA binding); GO:0008173(RNA methyltransferase activity); GO:0006364(rRNA processing)	rumA; 23S rRNA (uracil1939-C5)-methyltransferase [EC:2.1.1.190]
unitig_0|quiver_874	Deoxyguanosinetriphosphate triphosphohydrolase-like protein OS=Pasteurella multocida (strain Pm70) GN=PM0878 PE=3 SV=1	-	dGTPase [[Haemophilus] parasuis]	Deoxyguanosinetriphosphate triphosphohydrolase-like protein OS=Haemophilus parasuis str. Nagasaki GN=HPNK_11316 PE=3 SV=1	COG0232F dGTP triphosphohydrolase	GO:0016793(triphosphoric monoester hydrolase activity)	-
unitig_0|quiver_875	Deoxyguanosinetriphosphate triphosphohydrolase-like protein OS=Pasteurella multocida (strain Pm70) GN=PM0878 PE=3 SV=1	HD	dGTPase [[Haemophilus] parasuis]	Deoxyguanosinetriphosphate triphosphohydrolase-like protein OS=Haemophilus parasuis str. Nagasaki GN=HPNK_11316 PE=3 SV=1	COG0232F dGTP triphosphohydrolase	GO:0016793(triphosphoric monoester hydrolase activity)	dgt; dGTPase [EC:3.1.5.1]
unitig_0|quiver_876	Deoxyguanosinetriphosphate triphosphohydrolase-like protein OS=Pasteurella multocida (strain Pm70) GN=PM0878 PE=3 SV=1	HD_assoc	dGTPase [[Haemophilus] parasuis]	Deoxyguanosinetriphosphate triphosphohydrolase-like protein OS=Haemophilus parasuis MN-H GN=dgt PE=3 SV=1	COG0232F dGTP triphosphohydrolase	GO:0016793(triphosphoric monoester hydrolase activity)	-
unitig_0|quiver_877	Putative pre-16S rRNA nuclease OS=Haemophilus parasuis serovar 5 (strain SH0165) GN=HAPS_0933 PE=3 SV=1	RuvX	Holliday junction resolvase RuvX [[Haemophilus] parasuis]	Putative pre-16S rRNA nuclease OS=Haemophilus parasuis 29755 GN=rusA PE=3 SV=1	COG0816K RNase H-fold protein, predicted Holliday junction resolvase in Firmicutes and mycoplasms, involved in anti-termination at Rho-dependent terminators	GO:0004518(nuclease activity); GO:0006364(rRNA processing); GO:0005737(cytoplasm)	ruvX; putative holliday junction resolvase [EC:3.1.-.-]
unitig_0|quiver_878	UPF0301 protein APL_0232 OS=Actinobacillus pleuropneumoniae serotype 5b (strain L20) GN=APL_0232 PE=3 SV=1	DUF179	DUF179 domain-containing protein [[Haemophilus] parasuis]	UPF0301 protein HS327_02224 OS=Haemophilus parasuis GN=BLL93_04930 PE=3 SV=1	COG1678K Putative transcriptional regulator, AlgH/UPF0301 family	-	algH; putative transcriptional regulator
unitig_0|quiver_879	Ribosomal RNA small subunit methyltransferase E OS=Haemophilus influenzae (strain ATCC 51907 / DSM 11121 / KW20 / Rd) GN=rsmE PE=1 SV=1	Methyltrans_RNA	16S rRNA (uracil(1498)-N(3))-methyltransferase [[Haemophilus] parasuis]	Ribosomal RNA small subunit methyltransferase E OS=Haemophilus parasuis GN=BLL93_04925 PE=3 SV=1	COG1385J 16S rRNA U1498 N3-methylase RsmE	GO:0070475(rRNA base methylation); GO:0005737(cytoplasm)	rsmE; 16S rRNA (uracil1498-N3)-methyltransferase [EC:2.1.1.193]
unitig_0|quiver_880	Uncharacterized lipoprotein HI_0162 OS=Haemophilus influenzae (strain ATCC 51907 / DSM 11121 / KW20 / Rd) GN=HI_0162 PE=3 SV=1	Lipoprotein_16	pyruvate formate lyase-activating enzyme 1 lipoprotein [[Haemophilus] parasuis]	Uncharacterized protein OS=Haemophilus parasuis GN=BLL93_07740 PE=4 SV=1	COG3056S Uncharacterized lipoprotein YajG	GO:0005886(plasma membrane)	yajG; uncharacterized lipoprotein
unitig_0|quiver_881	DNA-binding transcriptional regulator BolA OS=Haemophilus influenzae (strain ATCC 51907 / DSM 11121 / KW20 / Rd) GN=bolA PE=3 SV=1	BolA	protein BolA [[Haemophilus] parasuis]	Transcriptional regulator OS=Haemophilus parasuis GN=A4U84_08685 PE=3 SV=1	COG0271T Stress-induced morphogen (activity unknown)	GO:0003677(DNA binding); GO:0006355(regulation of transcription, DNA-templated); GO:0006351(transcription, DNA-templated)	bolA; BolA family transcriptional regulator, general stress-responsive regulator
unitig_0|quiver_882	Ribosomal large subunit pseudouridine synthase D OS=Pasteurella multocida (strain Pm70) GN=rluD PE=3 SV=1	-	23S rRNA pseudouridine(1911/1915/1917) synthase [[Haemophilus] parasuis]	Pseudouridine synthase OS=Haemophilus parasuis GN=rluD PE=3 SV=1	COG0564J Pseudouridylate synthase, 23S rRNA- or tRNA-specific	GO:0003723(RNA binding); GO:0001522(pseudouridine synthesis); GO:0006364(rRNA processing)	-
unitig_0|quiver_883	Ribosomal large subunit pseudouridine synthase D OS=Haemophilus ducreyi (strain 35000HP / ATCC 700724) GN=rluD PE=3 SV=2	PseudoU_synth_2	23S rRNA pseudouridine synthase D [Haemophilus parasuis ZJ0906]	Pseudouridine synthase OS=Haemophilus parasuis GN=rluD PE=3 SV=1	COG0564J Pseudouridylate synthase, 23S rRNA- or tRNA-specific	GO:0003723(RNA binding); GO:0001522(pseudouridine synthesis); GO:0006364(rRNA processing)	rluD; 23S rRNA pseudouridine1911/1915/1917 synthase [EC:5.4.99.23]
unitig_0|quiver_884	Ribosomal large subunit pseudouridine synthase D OS=Haemophilus ducreyi (strain 35000HP / ATCC 700724) GN=rluD PE=3 SV=2	S4	23S rRNA pseudouridine(1911/1915/1917) synthase [[Haemophilus] parasuis]	Pseudouridine synthase OS=Haemophilus parasuis GN=rluD PE=3 SV=1	COG0564J Pseudouridylate synthase, 23S rRNA- or tRNA-specific	GO:0003723(RNA binding); GO:0001522(pseudouridine synthesis); GO:0006364(rRNA processing)	-
unitig_0|quiver_885	Outer membrane protein assembly factor BamD OS=Pasteurella multocida (strain Pm70) GN=bamD PE=3 SV=1	YfiO	outer membrane protein assembly factor BamD [[Haemophilus] parasuis]	Outer membrane protein assembly factor BamD OS=Haemophilus parasuis GN=bamD PE=3 SV=1	COG4105M Outer membrane protein assembly factor BamD, BamD/ComL family	GO:0009279(cell outer membrane)	-
unitig_0|quiver_886	Outer membrane protein assembly factor BamD OS=Haemophilus ducreyi (strain 35000HP / ATCC 700724) GN=bamD PE=3 SV=1	YfiO	outer membrane protein assembly factor BamD [[Haemophilus] parasuis]	Outer membrane protein assembly factor BamD OS=Haemophilus parasuis GN=bamD PE=3 SV=1	COG4105M Outer membrane protein assembly factor BamD, BamD/ComL family	GO:0009279(cell outer membrane)	bamD; outer membrane protein assembly factor BamD
unitig_0|quiver_887	-	-	hypothetical protein [[Haemophilus] parasuis]	Uncharacterized protein OS=Haemophilus parasuis GN=A4U84_08640 PE=4 SV=1	COG4932S Uncharacterized surface anchored protein	-	-
unitig_0|quiver_888	-	-	hypothetical protein HPSSW140_0818 [Haemophilus parasuis SW140]	Uncharacterized protein OS=Haemophilus parasuis GN=A4U84_08640 PE=4 SV=1	-	-	-
unitig_0|quiver_889	-	-	hypothetical protein HPSSW140_0818 [Haemophilus parasuis SW140]	Uncharacterized protein OS=Haemophilus parasuis GN=A4U84_08640 PE=4 SV=1	-	-	-
unitig_0|quiver_890	-	-	hypothetical protein [[Haemophilus] parasuis]	Uncharacterized protein OS=Haemophilus parasuis HPS10 GN=HPS10_05225 PE=4 SV=1	-	-	-
unitig_0|quiver_891	-	-	hypothetical protein [[Haemophilus] parasuis]	Uncharacterized protein OS=Haemophilus parasuis MN-H GN=HPSMNH_0678 PE=4 SV=1	-	-	-
unitig_0|quiver_892	-	-	hypothetical protein [[Haemophilus] parasuis]	Uncharacterized protein OS=Haemophilus parasuis HPS10 GN=HPS10_05225 PE=4 SV=1	-	-	-
unitig_0|quiver_893	RecBCD enzyme subunit RecB OS=Haemophilus influenzae (strain ATCC 51907 / DSM 11121 / KW20 / Rd) GN=recB PE=3 SV=1	UvrD-helicase	exodeoxyribonuclease V subunit beta [[Haemophilus] parasuis]	RecBCD enzyme subunit RecB OS=Haemophilus parasuis D74 GN=recB PE=3 SV=1	COG1074L ATP-dependent exoDNAse (exonuclease V) beta subunit (contains helicase and exonuclease domains)	GO:0005524(ATP binding); GO:0004003(ATP-dependent DNA helicase activity); GO:0003677(DNA binding); GO:0008854(exodeoxyribonuclease V activity); GO:0046872(metal ion binding); GO:0006281(DNA repair)	-
unitig_0|quiver_894	RecBCD enzyme subunit RecB OS=Haemophilus influenzae (strain ATCC 51907 / DSM 11121 / KW20 / Rd) GN=recB PE=3 SV=1	UvrD-helicase	exodeoxyribonuclease V subunit beta [[Haemophilus] parasuis]	RecBCD enzyme subunit RecB OS=Haemophilus parasuis D74 GN=recB PE=3 SV=1	COG1074L ATP-dependent exoDNAse (exonuclease V) beta subunit (contains helicase and exonuclease domains)	GO:0005524(ATP binding); GO:0004003(ATP-dependent DNA helicase activity); GO:0003677(DNA binding); GO:0008854(exodeoxyribonuclease V activity); GO:0046872(metal ion binding); GO:0006281(DNA repair)	recB; exodeoxyribonuclease V beta subunit [EC:3.1.11.5]
unitig_0|quiver_895	RecBCD enzyme subunit RecB OS=Escherichia coli (strain K12) GN=recB PE=1 SV=1	UvrD_C	exodeoxyribonuclease V subunit beta [[Haemophilus] parasuis]	RecBCD enzyme subunit RecB OS=Haemophilus parasuis GN=recB PE=3 SV=1	COG1074L ATP-dependent exoDNAse (exonuclease V) beta subunit (contains helicase and exonuclease domains)	GO:0005524(ATP binding); GO:0004003(ATP-dependent DNA helicase activity); GO:0003677(DNA binding); GO:0008094(DNA-dependent ATPase activity); GO:0004520(endodeoxyribonuclease activity); GO:0008854(exodeoxyribonuclease V activity); GO:0046872(metal ion binding); GO:0006310(DNA recombination); GO:0000724(double-strand break repair via homologous recombination); GO:0009338(exodeoxyribonuclease V com…	-
unitig_0|quiver_896	RecBCD enzyme subunit RecB OS=Haemophilus influenzae (strain ATCC 51907 / DSM 11121 / KW20 / Rd) GN=recB PE=3 SV=1	PDDEXK_1	exodeoxyribonuclease V subunit beta [[Haemophilus] parasuis]	RecBCD enzyme subunit RecB OS=Haemophilus parasuis GN=recB PE=3 SV=1	COG1074L ATP-dependent exoDNAse (exonuclease V) beta subunit (contains helicase and exonuclease domains)	GO:0005524(ATP binding); GO:0004003(ATP-dependent DNA helicase activity); GO:0003677(DNA binding); GO:0008854(exodeoxyribonuclease V activity); GO:0046872(metal ion binding); GO:0006281(DNA repair)	recB; exodeoxyribonuclease V beta subunit [EC:3.1.11.5]
unitig_0|quiver_897	-	-	hypothetical protein HPSSW140_0822 [Haemophilus parasuis SW140]	Uncharacterized protein OS=Haemophilus parasuis GN=A4U84_08655 PE=4 SV=1	-	-	-
unitig_0|quiver_898	-	-	hypothetical protein [[Haemophilus] parasuis]	Uncharacterized protein OS=Haemophilus parasuis GN=A4U84_08655 PE=4 SV=1	-	-	-
unitig_0|quiver_899	-	-	hypothetical protein [[Haemophilus] parasuis]	Uncharacterized protein OS=Haemophilus parasuis GN=A4U84_08655 PE=4 SV=1	-	-	-
unitig_0|quiver_900	-	-	hypothetical protein [[Haemophilus] parasuis]	Uncharacterized protein OS=Haemophilus parasuis D74 GN=HPSD74_1094 PE=4 SV=1	-	-	-
unitig_0|quiver_901	-	-	hypothetical protein [[Haemophilus] parasuis]	Uncharacterized protein OS=Haemophilus parasuis D74 GN=HPSD74_1094 PE=4 SV=1	-	-	-
unitig_0|quiver_902	Uncharacterized protein HI_0100 OS=Haemophilus influenzae (strain ATCC 51907 / DSM 11121 / KW20 / Rd) GN=HI_0100 PE=4 SV=1	VanY	D-alanyl-D-alanine carboxypeptidase [[Haemophilus] parasuis]	Peptidase M15 OS=Haemophilus parasuis GN=A4U84_08635 PE=4 SV=1	COG1876M LD-carboxypeptidase LdcB, LAS superfamily	GO:0008233(peptidase activity)	-
unitig_0|quiver_903	Nickel import ATP-binding protein NikE OS=Shigella boydii serotype 4 (strain Sb227) GN=nikE PE=3 SV=1	ABC_tran	heme ABC exporter, ATP-binding protein CcmA [[Haemophilus] parasuis]	ABC transporter ATP-binding protein OS=Haemophilus parasuis str. Nagasaki GN=HPNK_04067 PE=4 SV=1	COG4172Q ABC-type microcin C transport system, duplicated ATPase component YejF	GO:0005524(ATP binding); GO:0016151(nickel cation binding); GO:0015413(nickel-transporting ATPase activity); GO:0005886(plasma membrane)	-
unitig_0|quiver_904	Putative peptide import ATP-binding protein BRA0405/BS1330_II0402 OS=Brucella suis biovar 1 (strain 1330) GN=BRA0405 PE=3 SV=1	ABC_tran	heme ABC exporter, ATP-binding protein CcmA [[Haemophilus] parasuis]	ABC transporter family protein OS=Haemophilus parasuis D74 GN=HPSD74_1571 PE=4 SV=1	COG4172Q ABC-type microcin C transport system, duplicated ATPase component YejF	GO:0005524(ATP binding); GO:0016887(ATPase activity); GO:0015031(protein transport); GO:0005886(plasma membrane)	-
[truncated: 2,205 more rows]

## Sheet: pfam
QueryID	SubjectID	identity	alignment_length	mismatches	gaps	qstart	qend	sstart	send	evalue	bitscore	annotation
[truncated: 2,658 more rows]

[truncated: 6 more sheets: swissprot, nr, trembl, cog, go, kegg]
